# Supplementary material for: Integrative Analysis of Bulk RNA-Seq and Single-Cell RNA-Seq Unveils Novel Prognostic Biomarkers in Multiple Myeloma
Source: Biomolecules. 2022 Dec 12;12(12):1855. doi: 10.3390/biom12121855 (PMC9776050; doi:10.3390/biom12121855)
Supplement: Supplementary file 1 [file biomolecules-12-01855-s001.zip › Table S2.xlsx]

## Sheet: Sheet1
p_val	avg_log2FC	pct.1	pct.2	p_val_adj	cluster	gene
8.16e-09	1.16233	0.269	0.055	0.000105585	3	ZNF821
2.5e-13	1.25456	0.288	0.039	3.23e-09	3	ZNF595
5.23e-13	-1.11085	0.087	0.351	6.77e-09	0	ZNF165
1.03e-11	1.32316	0.923	0.593	1.33e-07	3	ZFP36
2.97e-06	1.1623	0.868	0.596	0.0383593	4	YBX1
2.54e-20	2.79782	0.758	0.158	3.29e-16	5	XAF1
2.17e-07	-1.19449	0.4	0.614	0.00281048	2	WIPI1
2.24e-19	-1.37281	0.178	0.521	2.89e-15	0	WHSC1
5.07e-12	-1.20918	0.364	0.707	6.56e-08	2	WDR83OS
2.2e-09	1.58404	0.788	0.383	2.85e-05	5	WDR26
8.29e-07	-1.09047	0.364	0.575	0.0107255	2	WBSCR22
4.52e-10	-1.65449	0.3	0.556	5.85e-06	0	WARS
2.57e-26	1.28924	0.977	0.829	3.32e-22	1	VIM
1.46e-10	1.86086	0.346	0.079	1.89e-06	3	VASP
8.91e-07	-1.20508	0.164	0.408	0.0115311	2	VAMP8
8.06e-09	1.31811	0.942	0.659	0.000104298	3	USP3
3.09e-11	-1.0052	0.536	0.802	3.99e-07	2	USMG5
1.4e-15	-1.57486	0.182	0.61	1.81e-11	2	URGCP-MRPS24
1.3e-16	-1.25711	0.591	0.882	1.68e-12	2	UQCRQ
3.57e-09	-1.23454	0.445	0.703	4.61e-05	2	UQCRH
1.91e-17	-1.44409	0.582	0.862	2.47e-13	2	UQCR11
5.4e-07	1.20396	0.394	0.11	0.00697979	5	UGT2B17
9.7e-07	-1.05356	0.364	0.557	0.0125481	2	UFD1L
1.48e-20	1.31039	0.856	0.458	1.92e-16	1	UFC1
8.08e-07	-1.10208	0	0.339	0.0104559	3	UCHL1
2.72e-10	1.07738	0.558	0.195	3.52e-06	3	UBXN7
2.56e-12	1.47434	0.846	0.473	3.31e-08	3	UBQLN1
1.57e-17	-1.22765	0.5	0.866	2.03e-13	2	UBL5
1.95e-08	1.32937	0.904	0.726	0.000252414	3	UBE2B
1.25e-14	1.23207	1	1	1.62e-10	3	UBC
7.89e-22	-1.56396	0.882	0.975	1.02e-17	2	UBA52
7.54e-12	1.55984	1	0.884	9.76e-08	3	TXNIP
4.22e-08	-1.07141	0.345	0.584	0.000546294	2	TXNDC15
1.94e-18	-1.27273	0.564	0.882	2.51e-14	2	TXN
7.12e-09	1.61283	0.5	0.195	9.21e-05	3	TULP2
3.48e-08	-1.46182	0.264	0.497	0.000450775	2	TUFM
1.64e-15	-1.02704	0.527	0.852	2.13e-11	2	TRMT112
2.86e-07	1.47745	0.333	0.077	0.0037025	5	TRIM22
2.84e-11	1.28145	0.269	0.041	3.67e-07	3	TRIB2
3.87e-21	2.18666	0.981	0.534	5.01e-17	3	TPM4
3.58e-17	1.02335	0.508	0.162	4.64e-13	1	TOR3A
2.34e-14	-1.28874	0.491	0.796	3.03e-10	2	TOMM7
6.45e-17	-1.53015	0.236	0.666	8.34e-13	2	TOMM5
8.46e-07	1.07303	0.577	0.315	0.0109481	3	TNIP1
3.54e-21	-1.8582	0.673	0.891	4.58e-17	2	TNFRSF17
9.39e-07	-1.23231	0.155	0.4	0.0121464	2	TNFAIP8
7.61e-18	-1.08175	0.882	0.984	9.84e-14	2	TMSB10
5.87e-14	1.12931	0.318	0.071	7.6e-10	1	TMEM9
7.08e-10	-1.13331	0.291	0.602	9.15e-06	2	TMEM85
1.18e-06	1.60822	0.421	0.144	0.0152652	4	TMEM242
1.35e-17	1.36897	0.735	0.384	1.75e-13	1	TMEM208
2.34e-10	-1.29146	0.436	0.713	3.03e-06	2	TMEM205
1.7e-33	1.64891	0.333	0.009	2.19e-29	1	TMEM176B
3.44e-11	1.8539	0.667	0.208	4.44e-07	5	TMEM154
3.65e-11	-1.25533	0.227	0.561	4.72e-07	2	TMEM147
2.61e-07	1.70268	0.788	0.61	0.00337658	5	TMED5
4.13e-13	-1.04832	0.618	0.823	5.35e-09	2	TMCO1
8.68e-22	1.02906	1	0.931	1.12e-17	1	TMBIM6
7.26e-14	-1.39289	0.645	0.839	9.39e-10	2	TMBIM4
5.55e-16	1.02995	0.667	0.305	7.18e-12	1	TIMM17A
3.06e-07	-1.29811	0.127	0.365	0.00395615	2	TIMM13
1.75e-25	1.28931	0.333	0.03	2.27e-21	1	TCN2
1.65e-10	-1.58911	0.061	0.696	2.14e-06	5	TCF4
1.16e-15	1.48129	0.75	0.285	1.5e-11	3	TBCEL
1.79e-14	-1.043	0.627	0.854	2.32e-10	2	SVIP
3.73e-06	1.51852	0.635	0.365	0.0483063	3	SURF4
1.56e-06	1.61358	0.394	0.116	0.0202264	5	STOM
1.75e-07	3.4052	0.316	0.079	0.00225966	4	STMN1
3.45e-11	1.57061	0.818	0.329	4.47e-07	5	STAT1
4.6e-15	-1.53453	0.159	0.54	5.94e-11	1	STAP1
7.82e-16	-1.17208	0.764	0.909	1.01e-11	2	SSR3
9.84e-11	-1.23046	0.591	0.8	1.27e-06	2	SSR2
2.52e-08	1.22077	0.947	0.571	0.000326515	4	SRSF10
3.84e-07	-1.10855	0.427	0.639	0.00496791	2	SRP19
1.62e-08	1.04011	1	0.889	0.000208935	4	SRP14
3.6e-25	1.37614	0.955	0.695	4.66e-21	1	SRGN
3.91e-13	1.07286	0.635	0.221	5.06e-09	3	SREBF2
1.58e-14	1.66834	0.615	0.179	2.05e-10	3	SPINT2
3.28e-06	-1.0737	0.364	0.806	0.0423938	5	SPATS2
1.67e-10	-1.78758	0	0.641	2.17e-06	5	SPAG4
1.33e-12	1.78173	0.97	0.685	1.72e-08	5	SP100
1.81e-26	2.11763	0.879	0.176	2.34e-22	5	SNX9
2.52e-08	1.12229	0.808	0.541	0.000325787	3	SNX29
1.2e-13	-1.3392	0.164	0.579	1.55e-09	2	SNRPE
2.31e-09	1.55669	0.808	0.479	2.98e-05	3	SNRPA1
1.14e-31	1.97052	0.519	0.046	1.47e-27	3	SMAD1
1.17e-13	2.12266	0.455	0.075	1.51e-09	5	SLC7A11
1.69e-19	1.02773	0.561	0.179	2.19e-15	1	SLC50A1
9.01e-16	1.06961	0.826	0.499	1.17e-11	1	SLC3A2
1.64e-06	1.58417	0.848	0.544	0.0211567	5	SLC38A2
1.01e-07	1.25104	0.758	0.347	0.00130101	5	SLC38A1
2.19e-18	1.23325	0.955	0.803	2.83e-14	1	SLAMF7
2.09e-08	-2.28689	0	0.546	0.00026972	5	SLAMF1
3.29e-08	1.14838	0.289	0.056	0.000425537	4	SIAE
4.69e-13	-1.0686	0.409	0.773	6.07e-09	2	SHFM1
1.56e-39	1.2417	0.667	0.123	2.01e-35	1	SHC1
8.34e-08	-1.29736	0.327	0.563	0.00107937	2	SF3B5
3.48e-06	-1.10942	0.212	0.641	0.0449822	5	SET
1.17e-09	1.39667	0.333	0.057	1.51e-05	5	SESN2
4.12e-10	1.07101	0.827	0.556	5.33e-06	3	SECISBP2L
1.53e-13	-1.03938	0.564	0.852	1.98e-09	2	SEC61G
3.1e-12	-1.18869	0.964	0.955	4.01e-08	2	SEC11C
2.94e-06	-1.12575	0.155	0.384	0.0380859	2	SEC11A
2.86e-25	1.21318	0.871	0.46	3.7e-21	1	SDF2L1
8.11e-10	1.64187	0.816	0.413	1.05e-05	4	SCYL2
3.21e-14	1.00911	0.558	0.147	4.15e-10	3	SATB1
3.25e-07	1.13512	0.939	0.665	0.00419787	5	SARS
3.98e-52	2.95404	0.97	0.527	5.15e-48	1	S100A6
5.8e-47	2.60571	0.735	0.132	7.5e-43	1	S100A4
1.2e-11	1.17274	0.455	0.087	1.55e-07	5	RRAS2
3.33e-20	1.14484	1	0.914	4.31e-16	1	RPN2
2.17e-12	1.06591	0.939	0.773	2.81e-08	1	RPN1
6.13e-10	-1.00974	0.545	0.786	7.93e-06	2	ROMO1
1.02e-06	1.59009	0.816	0.436	0.0132413	4	RNF10
3.73e-11	-1.01167	0.573	0.827	4.82e-07	2	RNASEK
3.22e-27	1.9346	0.474	0.034	4.16e-23	4	RNASE6
4.68e-15	1.1649	0.424	0.057	6.05e-11	5	RIMS2
8.38e-07	-1.12652	0.155	0.392	0.0108445	2	RHEB
5.14e-15	1.38231	0.773	0.402	6.65e-11	1	RGS2
3.38e-15	1.76296	0.442	0.083	4.37e-11	3	RGS13
3.56e-07	-3.04848	0.105	0.546	0.0045997	4	RGS1
4.02e-14	-1.105	0.282	0.678	5.2e-10	2	REXO2
1.92e-16	1.12995	0.591	0.238	2.48e-12	1	RBMS1
6.05e-17	1.36449	0.923	0.392	7.83e-13	3	RASSF6
6.06e-31	1.73257	0.981	0.331	7.84e-27	3	RAPGEF1
1.21e-06	-1.16177	0.245	0.482	0.0156259	2	RAP1B
7.11e-12	1.73172	0.921	0.474	9.2e-08	4	RAN
1.67e-10	-1.0513	0	0.641	2.17e-06	5	RALGPS2
1.82e-07	1.3123	0.846	0.696	0.00235433	3	RABAC1
1.78e-24	1.90613	0.636	0.078	2.3e-20	5	RAB31
3.43e-08	-2.32188	0	0.536	0.000444036	5	QPCT
5.1e-08	1.11674	1	0.82	0.000659166	4	PSME2
4.3e-07	-1.0003	0.245	0.476	0.0055678	2	PSMD4
4.58e-11	-1.5669	0.2	0.522	5.93e-07	2	PSMC2
1.58e-07	-1.2485	0.309	0.538	0.00204586	2	PSMA6
9.94e-07	-1.71909	0.182	0.66	0.0128537	5	PRDX2
5.61e-23	1.1891	0.924	0.59	7.26e-19	1	PRDX1
8.59e-14	1.21049	0.962	0.634	1.11e-09	3	PRDM1
5.4e-08	1.05907	0.577	0.274	0.000697894	3	PPP6C
6.11e-09	1.24704	0.942	0.773	7.9e-05	3	PPP1R15A
7.8e-24	-1.42231	0.964	0.981	1.01e-19	2	PPIB
1.16e-17	-1.50762	0.718	0.899	1.5e-13	2	PPIA
3.95e-11	1.77475	0.737	0.25	5.11e-07	4	PPCDC
4.94e-07	-1.24508	0.664	0.759	0.00639622	2	PPAPDC1B
3.01e-07	1.19108	0.684	0.314	0.00389732	4	PON2
5.06e-42	2.76948	0.78	0.179	6.54e-38	1	PNP
4.44e-17	3.07433	0.667	0.148	5.75e-13	5	PMAIP1
7.13e-24	2.48255	0.545	0.057	9.22e-20	5	PLK2
5.09e-14	1.6903	0.606	0.305	6.58e-10	1	PLEK
1.01e-06	1.01872	0.788	0.438	0.0130376	5	PIK3C2A
3.82e-11	-1.35953	0.409	0.695	4.94e-07	2	PHPT1
1.21e-07	1.52877	0.576	0.214	0.00156157	5	PHGDH
3.49e-11	-1.16657	0.309	0.623	4.52e-07	2	PFN1
1.4e-17	1.425	0.705	0.322	1.8e-13	1	PECAM1
1.2e-50	1.84036	0.577	0.022	1.55e-46	3	PDK4
5.99e-32	1.53556	0.985	0.836	7.75e-28	1	PDIA6
6.76e-32	1.81583	0.947	0.633	8.74e-28	1	PDIA4
2.4e-17	1.71955	0.962	0.648	3.11e-13	3	PDE4B
5.79e-14	-1.2944	0.164	0.571	7.49e-10	2	PDCD5
2.07e-18	1.36738	0.538	0.177	2.68e-14	1	PARM1
8.83e-20	1.17999	0.538	0.098	1.14e-15	3	P2RX1
1.05e-28	1.40021	0.962	0.644	1.35e-24	1	OSTC
1.48e-14	-1.30375	0.709	0.885	1.91e-10	2	OAZ1
4.89e-10	1.33076	0.697	0.231	6.33e-06	5	OAS1
8.46e-07	2.03297	0.263	0.059	0.0109484	4	NUSAP1
3.56e-09	1.09154	0.974	0.831	4.6e-05	4	NUCB2
5.45e-22	1.59264	0.692	0.158	7.05e-18	3	NR4A1
1.25e-08	-2.40318	0.273	0.735	0.000161247	5	NPC2
6.26e-09	1.21984	0.921	0.592	8.1e-05	4	NOP56
1.24e-14	-1.24491	0.227	0.664	1.6e-10	2	NOP10
3.82e-15	-1.2744	0.591	0.86	4.95e-11	2	NME2
1.62e-15	-1.21197	0.682	0.893	2.1e-11	2	NME1-NME2
8e-09	-1.11078	0.318	0.573	0.000103471	2	NME1
1.25e-12	-1.25741	0.336	0.674	1.62e-08	2	NHP2
5.23e-08	-1.14513	0.373	0.637	0.000676983	2	NEDD8
3.3e-11	-1.05611	0.345	0.664	4.27e-07	2	NDUFS5
5.79e-08	-1.0181	0.191	0.46	0.000749175	2	NDUFS4
4.81e-07	1.13344	0.632	0.275	0.00622202	4	NDUFS3
1.08e-12	-1.02539	0.391	0.713	1.4e-08	2	NDUFC2-KCTD14
2.51e-12	-1.01854	0.436	0.738	3.25e-08	2	NDUFC2
6.14e-14	-1.17641	0.364	0.746	7.94e-10	2	NDUFB8
2.45e-09	-1.11648	0.309	0.588	3.16e-05	2	NDUFAF3
2.13e-08	-1.10752	0.355	0.623	0.000276145	2	NDUFA6
4.09e-19	-1.48668	0.6	0.872	5.29e-15	2	NDUFA4
7.01e-21	-1.29558	0.655	0.922	9.06e-17	2	NDUFA3
3.41e-07	1.02606	0.816	0.449	0.00440611	4	NDUFA12
2.99e-14	-1.01906	0.482	0.806	3.87e-10	2	NDUFA11
2.8e-08	1.21538	0.684	0.276	0.000361616	4	NCF4
3.87e-09	1.52528	0.909	0.632	5e-05	5	NBEA
9.1e-12	1.508	0.346	0.066	1.18e-07	3	NAT9
3.8e-12	2.15475	0.97	0.683	4.92e-08	5	NAMPT
1.07e-14	-1.15641	0.973	0.994	1.39e-10	2	MZB1
2.04e-15	1.10734	0.917	0.637	2.64e-11	1	MYL12A
2.04e-09	1.11751	0.758	0.308	2.64e-05	5	MX1
1.86e-06	1.86478	0.25	0.064	0.0240659	3	MT2A
1.11e-50	2.02628	0.6	0.039	1.43e-46	2	MS4A1
2.54e-16	-1.73183	0.318	0.695	3.28e-12	2	MRPS24
3.23e-10	1.4889	0.684	0.239	4.18e-06	4	MRPS10
3.72e-07	1.01065	0.289	0.063	0.00480627	4	MRPL49
1.18e-11	1.85289	0.97	0.635	1.53e-07	5	MLLT3
2.24e-08	1.23491	0.385	0.118	0.000289888	3	MKNK1
1.12e-20	-1.76351	0.618	0.901	1.45e-16	2	MIF
1.18e-08	-1.17779	0.309	0.584	0.000152649	2	MGST3
1.77e-08	1.47979	0.658	0.276	0.000228733	4	METTL8
4.25e-09	1.04898	0.632	0.214	5.5e-05	4	METTL17
7.22e-13	-1.20983	0.555	0.825	9.33e-09	2	MESDC2
3.58e-07	1.05596	0.942	0.808	0.00462435	3	MEI1
7.6e-11	1.10342	0.577	0.195	9.83e-07	3	MDK
2.44e-18	1.17077	0.811	0.447	3.16e-14	1	MDH1
4.89e-07	-1.55623	0.235	0.482	0.00632805	1	MCM7
1.1e-35	2.0938	0.902	0.449	1.42e-31	1	MANF
4.18e-37	1.05525	0.326	0	5.4e-33	1	MAL
1.45e-22	1.12682	0.727	0.3	1.88e-18	1	LY96
1.05e-49	2.09357	0.879	0.068	1.35e-45	5	LY6E
5.85e-11	1.58464	0.75	0.372	7.57e-07	3	LRPAP1
1.89e-07	1.10022	0.615	0.343	0.00244409	3	LPIN1
7.46e-07	-1.31817	0.118	0.34	0.00965482	2	LOC283710
4.9e-08	1.20878	0.269	0.059	0.000634241	3	LGALS3BP
2.52e-07	-1.10516	0.418	0.645	0.00325595	2	LGALS1
2.71e-09	-1.18472	0.255	0.555	3.51e-05	2	LDHA
1.82e-41	2.36616	0.865	0.138	2.36e-37	3	LCP1
3.66e-15	2.44483	0.848	0.265	4.73e-11	5	LAPTM5
2.68e-09	1.23597	0.816	0.413	3.46e-05	4	LAP3
3.48e-07	-1.46214	0.073	0.311	0.00450329	2	LAMP5
1.03e-34	1.39165	1	0.888	1.33e-30	1	KRTCAP2
4.89e-21	1.80595	0.684	0.127	6.32e-17	4	KLHL14
2.45e-10	1.36043	0.923	0.766	3.16e-06	3	JUN
8.17e-11	-1.21074	0.336	0.621	1.06e-06	2	JTB
1.01e-08	1.37993	1	0.794	0.000131073	5	ITM2B
7.85e-09	-1.11878	0.03	0.605	0.000101545	5	ITGA8
8.48e-16	1.84278	0.909	0.304	1.1e-11	5	ISG15
1.43e-08	1.7526	0.846	0.621	0.000184706	3	IRF4
3.02e-11	1.01693	0.827	0.451	3.9e-07	3	IRF1
1.42e-07	1.78126	0.553	0.215	0.00183073	4	INSIG2
1.72e-06	-4.50209	0.974	0.996	0.0222865	4	IGLL5
6.22e-18	-4.37474	0.184	0.925	8.05e-14	4	IGJ
6.49e-19	2.24836	1	0.612	8.39e-15	5	IFITM3
1.9e-15	2.83512	0.879	0.443	2.46e-11	5	IFITM2
6.77e-20	2.88258	1	0.641	8.76e-16	5	IFITM1
4.64e-13	2.69888	0.394	0.057	6e-09	5	IFIT3
1.66e-11	1.60153	0.697	0.208	2.15e-07	5	IFI6
3.89e-36	3.81908	0.895	0.14	5.03e-32	4	IFI27
9.68e-10	-1.14773	0.182	0.501	1.25e-05	2	IER3IP1
2.19e-17	1.80493	0.827	0.363	2.84e-13	3	IER2
4.67e-10	1.26461	0.654	0.284	6.04e-06	3	IDH2
5.18e-08	1.67407	0.538	0.227	0.000670675	3	ID2
1.41e-08	-1.07911	0.091	0.673	0.000182627	5	ICAM3
1.31e-08	-1.2867	0.318	0.579	0.000169526	2	HSPE1
1.94e-09	1.26636	0.712	0.429	2.51e-05	3	HSPB1
4.46e-15	-1.33349	0.855	0.957	5.77e-11	2	HSPA8
2.41e-15	1.03283	0.992	0.97	3.11e-11	1	HSPA5
6.66e-14	1.86663	0.404	0.083	8.62e-10	3	HSPA1B
3.29e-14	1.67734	0.385	0.074	4.25e-10	3	HSPA1A
3.94e-11	-1.4983	1	0.996	5.1e-07	2	HSP90B1
1.97e-10	2.42326	1	0.952	2.55e-06	3	HSP90AA1
1.77e-39	1.57114	0.303	0	2.29e-35	5	HPGD
1.57e-06	-1.13185	0.924	0.95	0.020323	1	HMGB1
2.01e-10	2.13389	0.474	0.124	2.6e-06	4	HMBS
1.9e-06	2.04193	0.291	0.107	0.024616	2	HLA-DRA
6.49e-07	-2.52667	0.061	0.512	0.00839417	5	HLA-DOB
3.67e-09	1.03327	0.368	0.079	4.74e-05	4	HLA-DMA
5.56e-16	1.38618	1	0.976	7.19e-12	3	HLA-C
7.14e-18	-1.27354	0.964	0.984	9.24e-14	2	HLA-B
1.21e-06	1.17697	1	0.859	0.0156234	5	HLA-A
2.03e-06	1.92912	0.921	0.763	0.0262051	4	HIST1H4C
1.71e-08	1.78185	0.365	0.109	0.000221267	3	HIST1H3D
2.42e-20	2.90713	0.712	0.19	3.13e-16	3	HIST1H2BG
5.39e-10	1.51166	0.731	0.365	6.97e-06	3	HIST1H2BD
5.57e-37	2.97081	0.519	0.035	7.2e-33	3	HIST1H2BB
2.23e-15	1.47874	0.615	0.164	2.88e-11	3	HIST1H2AE
1.4e-12	2.00862	0.712	0.326	1.81e-08	3	HIST1H2AC
3.4e-12	1.5723	0.846	0.494	4.39e-08	3	HIST1H1E
5.55e-07	1.37332	0.827	0.68	0.00718375	3	HIST1H1C
1.16e-18	-1.41271	0.709	0.907	1.51e-14	2	HINT1
7.8e-10	-1.00061	0.3	0.614	1.01e-05	2	HIGD2A
1.57e-08	1.13698	0.421	0.117	0.000202952	4	HIF1A
3.08e-15	-1.14283	0.129	0.505	3.99e-11	1	HGF
1.71e-24	1.3758	1	0.978	2.22e-20	1	HERPUD1
2.45e-21	1.20418	0.917	0.559	3.17e-17	1	HAX1
7.48e-13	1.4597	1	0.886	9.68e-09	3	H3F3C
2.13e-15	2.02688	1	0.943	2.75e-11	3	H3F3B
7.49e-14	-1.11027	0.264	0.633	9.68e-10	2	GUK1
7.6e-08	-1.37517	0.182	0.439	0.000982752	2	GTF2A2
2.57e-14	2.02885	0.947	0.724	3.32e-10	4	GSTP1
9.09e-13	1.74962	0.269	0.035	1.18e-08	3	GSTO2
2.25e-08	1.32342	0.673	0.348	0.000290979	3	GSTM2
9.14e-19	-1.52559	0.118	0.61	1.18e-14	2	GPRC5D
1.28e-27	2.28607	0.333	0.011	1.65e-23	5	GPR63
2.32e-08	1.03584	0.885	0.567	0.00030058	3	GPCPD1
1.26e-07	-1.52069	0.309	0.548	0.00162678	2	GNG7
3.21e-59	3.18019	0.885	0.079	4.15e-55	3	GNG11
1.25e-18	-1.40424	0.936	0.984	1.61e-14	2	GNB2L1
7.23e-08	1.44785	0.97	0.934	0.000934768	5	GNAS
1.36e-12	-1.30562	0.182	0.586	1.76e-08	2	GLRX
1.52e-06	-1.13778	0.424	0.849	0.0196304	5	GLCCI1
5.42e-08	1.20957	0.848	0.423	0.000701623	5	GFPT1
4.55e-13	2.01271	0.515	0.107	5.89e-09	5	GBP5
8.94e-21	1.53049	0.808	0.227	1.16e-16	3	GBA3
4.51e-17	1.00367	0.47	0.14	5.84e-13	1	GBA
3.7e-08	1.17349	0.553	0.185	0.000479063	4	GAS2
2.56e-07	1.11724	0.481	0.206	0.00330569	3	GADD45B
6.59e-12	1.89652	0.692	0.282	8.52e-08	3	GADD45A
3.04e-21	1.20571	0.697	0.261	3.94e-17	1	GABARAPL2
1.55e-10	-1.0629	0.627	0.839	2e-06	2	FXYD5
3.74e-22	-1.14023	0.991	0.998	4.83e-18	2	FTL
3.28e-07	1.70619	1	0.883	0.00424766	5	FTH1
8.78e-16	1.95243	0.788	0.306	1.14e-11	3	FRZB
6.89e-18	1.20586	0.788	0.262	8.91e-14	3	FNBP1
4.27e-29	1.27469	1	0.952	5.53e-25	1	FKBP11
2.98e-06	-1.16103	0.309	0.513	0.0385794	2	FIS1
5.03e-15	1.21465	0.689	0.365	6.51e-11	1	FCRLA
3.75e-08	-1.2715	0.038	0.449	0.00048486	3	FCRL2
2.37e-06	-1.58491	0	0.436	0.0306456	5	FCGR2B
5.02e-12	1.49973	0.615	0.219	6.49e-08	3	FBP1
3.56e-19	-1.11166	0.927	0.99	4.6e-15	2	FAU
6.65e-07	-1.03091	0.282	0.515	0.00860157	2	FAM96A
7.19e-09	-1.29763	0.145	0.433	9.3e-05	2	FAM162A
8.23e-08	1.29477	0.273	0.048	0.00106478	5	ETV1
2.19e-19	1.13282	0.939	0.806	2.84e-15	1	ERLEC1
1.6e-24	1.45933	0.962	0.726	2.07e-20	1	ERGIC3
4.05e-08	1.22777	0.576	0.198	0.00052345	5	EPSTI1
2.11e-06	-1.035	0.689	0.844	0.0272872	1	EIF4A2
9.21e-09	-1.01325	0.327	0.623	0.000119114	2	EIF3H
6.06e-07	-1.35527	0.152	0.635	0.00783739	5	EIF3G
1.86e-12	-1.13916	0.609	0.808	2.41e-08	2	EIF3E
6.08e-15	1.0346	1	0.698	7.86e-11	3	EIF2AK4
1.14e-06	1.90338	0.667	0.34	0.014714	5	EIF2AK2
7.7e-10	1.08993	1	0.991	9.95e-06	5	EIF1
4.13e-09	-1.01488	0.309	0.6	5.34e-05	2	EID1
6.74e-10	1.61557	0.731	0.396	8.72e-06	3	EGR1
1.72e-17	-1.19768	0.964	0.988	2.23e-13	2	EEF1G
9.97e-20	-1.03782	1	1	1.29e-15	2	EEF1A1
2.61e-09	-1.16041	0.445	0.703	3.37e-05	2	DYNLL1
5.03e-13	1.00398	0.288	0.041	6.5e-09	3	DUSP4
3.38e-08	1.21419	0.842	0.431	0.000437825	4	DUSP22
8.1e-14	1.09077	0.808	0.401	1.05e-09	3	DPP7
1.5e-31	1.45343	0.886	0.395	1.94e-27	1	DPM3
1.21e-06	1.02531	0.519	0.227	0.0156057	3	DPM2
9.19e-17	1.35916	0.519	0.105	1.19e-12	3	DPEP1
7.16e-07	-1.16921	0.491	0.682	0.00926356	2	DNAJB11
6.72e-10	1.64406	0.404	0.114	8.69e-06	3	DNAJB1
1.59e-08	1.05734	0.904	0.656	0.000205991	3	DNAJA1
3.74e-15	-1.31932	0.818	0.953	4.84e-11	2	DERL3
1.27e-07	1.14729	1	0.989	0.00164246	5	DDX5
1.17e-12	1.00235	0.856	0.629	1.51e-08	1	DDOST
1.68e-07	1.26598	0.327	0.092	0.00217654	3	DDIT4
1.09e-09	2.33705	0.818	0.404	1.41e-05	5	DDIT3
1.26e-11	-1.2936	0.327	0.639	1.63e-07	2	DAP3
1.64e-20	1.24746	0.955	0.732	2.12e-16	1	DAD1
4.02e-10	1.47112	0.692	0.343	5.21e-06	3	CYTH1
2.93e-11	1.37883	0.981	0.762	3.79e-07	3	CYBA
5.11e-21	1.43266	0.635	0.129	6.61e-17	3	CTSW
4.89e-08	-1.40794	0.109	0.367	0.000632774	2	CST3
1.26e-19	2.6268	0.632	0.115	1.63e-15	4	CPVL
6.57e-10	1.21305	0.364	0.071	8.5e-06	5	CPNE8
1.74e-14	-1.07591	0.573	0.845	2.25e-10	2	COX6C
6.76e-12	1.29799	1	0.813	8.74e-08	4	COX6A1
7.84e-14	-1.01782	0.482	0.786	1.01e-09	2	COX5B
6.62e-17	-1.24072	0.3	0.689	8.56e-13	2	COX5A
1.64e-09	-1.02352	0.218	0.528	2.12e-05	2	COX20
2.43e-06	1.06018	0.758	0.409	0.0314011	5	CLIP1
3.34e-11	-1.13237	0.491	0.738	4.32e-07	2	CLIC1
5.69e-09	-1.01213	0.13	0.342	7.36e-05	0	CLEC2D
1.93e-35	2.02586	0.579	0.039	2.5e-31	4	CLEC2B
1.54e-12	-1.378	0.4	0.728	1.99e-08	2	CHCHD2
5.33e-29	1.44285	0.97	0.667	6.9e-25	1	CFLAR
3.6e-07	-1.0431	0.309	0.555	0.00466264	2	CDK2AP2
1.5e-10	1.37311	0.295	0.084	1.94e-06	1	CDC42SE1
3.78e-10	2.31715	0.673	0.346	4.89e-06	3	CDC26
2.34e-10	1.31987	0.47	0.194	3.02e-06	1	CD9
2.25e-09	1.37579	1	0.918	2.91e-05	5	CD74
1.4e-23	2.54208	0.538	0.081	1.82e-19	3	CD69
1.22e-07	-1.02695	0.8	0.872	0.00158437	2	CD63
2.58e-09	-1.29769	0.418	0.678	3.34e-05	2	CD59
4.68e-09	1.11236	0.811	0.581	6.06e-05	1	CD48
2.85e-18	1.46685	0.962	0.468	3.69e-14	3	CD44
1.04e-06	1.27276	0.461	0.296	0.0135099	0	CD200
3.91e-10	1.35858	1	0.97	5.06e-06	5	CCNL1
3.86e-09	-1.10584	0.391	0.647	4.99e-05	2	CCNDBP1
1e-30	1.11494	0.462	0.058	1.3e-26	1	CCND2
1.14e-20	2.27839	0.758	0.149	1.47e-16	5	CCND1
1.66e-21	-1.09622	0.691	0.944	2.15e-17	2	CCDC72
1.1e-10	1.83999	0.731	0.333	1.43e-06	3	CCDC69
8.31e-35	1.70807	0.705	0.175	1.07e-30	1	CCDC167
1.03e-14	1.64606	0.97	0.726	1.33e-10	5	CCDC144A
1.36e-12	-1.06006	0.564	0.79	1.76e-08	2	CAST
1.86e-11	-1.01011	0.727	0.872	2.4e-07	2	CANX
1.43e-10	1.85505	0.939	0.623	1.85e-06	5	CADPS2
1.78e-21	1.68035	0.962	0.361	2.3e-17	3	CADM1
1.72e-08	-1.73714	0.182	0.46	0.000222409	2	C6orf48
3.07e-07	1.23079	0.558	0.291	0.00397249	3	C5orf45
2.71e-06	1.45329	0.263	0.059	0.0350168	4	C5orf39
2.21e-06	-1.14912	0.264	0.482	0.0285427	2	C22orf32
4.81e-26	1.04039	0.402	0.054	6.22e-22	1	C1orf85
5.08e-16	-1.10715	0.573	0.856	6.57e-12	2	C19orf79
1.65e-11	-1.09357	0.491	0.73	2.13e-07	2	C19orf10
1.07e-13	-1.19319	0.282	0.656	1.39e-09	2	C15orf63
1.64e-08	1.34109	0.846	0.562	0.000212469	3	C15orf63
3.58e-06	1.16878	0.365	0.133	0.0463463	3	C15orf44
1.32e-06	1.06119	0.596	0.295	0.0170186	3	C15orf24
1.64e-09	-1.25326	0.227	0.511	2.12e-05	2	C11orf31
3e-13	1.22353	0.288	0.039	3.88e-09	3	C10orf10
5.88e-09	-1.38295	0.364	0.606	7.6e-05	2	BUB3
3.51e-13	1.53626	0.981	0.783	4.54e-09	3	BTG2
6.86e-10	1.15406	0.923	0.586	8.87e-06	3	BTG1
1.34e-10	-1.2473	0.245	0.571	1.74e-06	2	BST2
4.55e-15	2.14336	0.606	0.322	5.89e-11	1	BIRC3
1.5e-11	1.08321	0.827	0.468	1.94e-07	3	BCL2L11
1.16e-07	1.02721	0.481	0.195	0.00149741	3	BAG1
1.07e-30	-1.19498	1	1	1.39e-26	2	B2M
1.81e-06	-1.01859	0.264	0.485	0.0233678	2	ATP6V1F
4.56e-10	-1.12517	0.473	0.732	5.9e-06	2	ATP6V0E1
8.97e-15	1.16416	0.765	0.428	1.16e-10	1	ATP6V0B
2.26e-17	-1.20904	0.455	0.827	2.93e-13	2	ATP5J2
8.36e-17	-1.1847	0.636	0.897	1.08e-12	2	ATP5I
2.29e-11	-1.30192	0.364	0.682	2.96e-07	2	ATP5G3
1.89e-08	1.65644	0.538	0.234	0.000245116	3	ATF3
3.85e-23	2.83338	0.667	0.098	4.98e-19	5	ASS1
1.54e-22	1.12903	0.727	0.283	2e-18	1	ASAH1
1.5e-08	-1.01335	0.055	0.332	0.000193647	2	ARPC5
6.68e-11	-1.23927	0.209	0.466	8.65e-07	0	ARL1
7.5e-13	-1.6584	0.418	0.701	9.7e-09	2	ARF1
2.3e-08	1.3047	0.615	0.295	0.000298012	3	APTX
5.32e-07	-1.24195	0.473	0.685	0.00687766	2	ANXA5
8.43e-12	-1.63387	0.427	0.691	1.09e-07	2	ANXA2
1.41e-17	1.22689	0.939	0.737	1.83e-13	1	ALDOA
3.54e-21	1.03242	0.795	0.346	4.58e-17	1	AIG1
3.95e-07	1.02539	1	0.923	0.00511078	3	ACTB
6.21e-07	-1.02012	0.255	0.482	0.008031	2	ACP1
1.24e-12	1.31764	0.538	0.158	1.6e-08	3	ABHD2
