# Supplementary material for: Integrative Analysis of Bulk RNA-Seq and Single-Cell RNA-Seq Unveils Novel Prognostic Biomarkers in Multiple Myeloma
Source: Biomolecules. 2022 Dec 12;12(12):1855. doi: 10.3390/biom12121855 (PMC9776050; doi:10.3390/biom12121855)
Supplement: Supplementary file 1 [file biomolecules-12-01855-s001.zip › Table S3.xlsx]

## Sheet: 工作表 1 - Table S2
Table S2
Cluster	ID	Description	GeneRatio	BgRatio	pvalue	p.adjust	qvalue	geneID	Count
0	GO:0034976	response to endoplasmic reticulum stress	5/21	256/18723	7.81829191683704e-06	0.00577771772654257	0.0037280907771865	1649/9709/7184/7873/9601	5
0	GO:1905897	regulation of response to endoplasmic reticulum stress	3/21	82/18723	0.00010172744754985	0.0375882918696698	0.0242539651263591	1649/9709/7873	3
0	GO:0055119	relaxation of cardiac muscle	2/21	17/18723	0.000161306824056576	0.0392209139270797	0.0253074197122244	2946/5997	2
0	GO:0043651	linoleic acid metabolic process	2/21	20/18723	0.000224898331252983	0.0392209139270797	0.0253074197122244	2946/2950	2
0	GO:0051208	sequestering of calcium ion	3/21	122/18723	0.000329496659789159	0.0392209139270797	0.0253074197122244	1649/2946/7184	3
0	GO:0006986	response to unfolded protein	3/21	137/18723	0.000462830471735565	0.0392209139270797	0.0253074197122244	1649/9709/7873	3
0	GO:0030970	retrograde protein transport	ER to cytosol	2/21	29/18723	0.00047765659721748	0.0392209139270797	0.0253074197122244	9709/7184	2
0	GO:0042759	long-chain fatty acid biosynthetic process	2/21	29/18723	0.00047765659721748	0.0392209139270797	0.0253074197122244	2946/2950	2
0	GO:1903513	endoplasmic reticulum to cytosol transport	2/21	29/18723	0.00047765659721748	0.0392209139270797	0.0253074197122244	9709/7184	2
0	GO:1902235	regulation of endoplasmic reticulum stress-induced intrinsic apoptotic signaling pathway	2/21	32/18723	0.000582358878071465	0.0406066640402199	0.0262015793892452	1649/9709	2
0	GO:0090075	relaxation of muscle	2/21	34/18723	0.000657786269065003	0.0406066640402199	0.0262015793892452	2946/5997	2
0	GO:1905898	positive regulation of response to endoplasmic reticulum stress	2/21	35/18723	0.0006971807498328	0.0406066640402199	0.0262015793892452	1649/9709	2
0	GO:0035966	response to topologically incorrect protein	3/21	159/18723	0.00071432561911077	0.0406066640402199	0.0262015793892452	1649/9709/7873	3
1	GO:0018279	protein N-linked glycosylation via asparagine	6/87	23/18723	8.00508865038671e-10	1.01872577257222e-06	8.82052421477759e-07	1603/1650/91319/58505/6184/6185	6
1	GO:0018196	peptidyl-asparagine modification	6/87	24/18723	1.06338807157852e-09	1.01872577257222e-06	8.82052421477759e-07	1603/1650/91319/58505/6184/6185	6
1	GO:0006487	protein N-linked glycosylation	7/87	65/18723	2.0479936003113e-08	1.30798524606548e-05	1.13250453125986e-05	1603/1650/91319/200185/58505/6184/6185	7
1	GO:0034976	response to endoplasmic reticulum stress	10/87	256/18723	3.04333451911682e-07	0.000145775723465696	0.000126218294792845	91319/27248/9709/7184/3309/7873/9601/23753/7009/51506	10
1	GO:0070085	glycosylation	9/87	240/18723	1.73012553947627e-06	0.000662984106727306	0.000574037442150442	1603/1650/91319/54344/2629/200185/58505/6184/6185	9
1	GO:0035966	response to topologically incorrect protein	7/87	159/18723	9.22698697680575e-06	0.00182803230300058	0.00158278151276174	91319/27248/9709/3309/7873/23753/7009	7
1	GO:0030970	retrograde protein transport	ER to cytosol	4/87	29/18723	9.45153269828087e-06	0.00182803230300058	0.00158278151276174	91319/27248/9709/7184	4
1	GO:1903513	endoplasmic reticulum to cytosol transport	4/87	29/18723	9.45153269828087e-06	0.00182803230300058	0.00158278151276174	91319/27248/9709/7184	4
1	GO:0006486	protein glycosylation	8/87	226/18723	1.02546364044892e-05	0.00182803230300058	0.00158278151276174	1603/1650/91319/54344/200185/58505/6184/6185	8
1	GO:0043413	macromolecule glycosylation	8/87	226/18723	1.02546364044892e-05	0.00182803230300058	0.00158278151276174	1603/1650/91319/54344/200185/58505/6184/6185	8
1	GO:0036503	ERAD pathway	6/87	107/18723	1.04949662489595e-05	0.00182803230300058	0.00158278151276174	91319/27248/9709/7184/3309/23753	6
1	GO:0035967	cellular response to topologically incorrect protein	6/87	116/18723	1.66662767969266e-05	0.00266104886190928	0.00230403966946986	91319/27248/9709/3309/23753/7009	6
1	GO:0006986	response to unfolded protein	6/87	137/18723	4.27102218237689e-05	0.00629482961648778	0.00545030846917083	91319/27248/9709/3309/7873/7009	6
1	GO:0030433	ubiquitin-dependent ERAD pathway	5/87	85/18723	4.7237018615767e-05	0.00646472340484354	0.00559740912319164	91319/27248/9709/7184/3309	5
1	GO:0032527	protein exit from endoplasmic reticulum	4/87	48/18723	7.23940064989875e-05	0.00924712776347067	0.00800652310473013	91319/27248/9709/7184	4
1	GO:0009100	glycoprotein metabolic process	9/87	387/18723	7.77027592572154e-05	0.00930490542105154	0.00805654924930075	1471/1603/1650/91319/54344/200185/58505/6184/6185	9
1	GO:0034620	cellular response to unfolded protein	5/87	96/18723	8.45712283654437e-05	0.00953167491459942	0.0082528951024111	91319/27248/9709/3309/7009	5
1	GO:0010498	proteasomal protein catabolic process	10/87	490/18723	9.06461760482695e-05	0.00964878185047135	0.00835429084515045	91319/27248/11345/2629/9709/7184/3309/5687/23753/7345	10
1	GO:0009101	glycoprotein biosynthetic process	8/87	317/18723	0.000113205554427922	0.0114158864359946	0.0098843187688867	1603/1650/91319/54344/200185/58505/6184/6185	8
1	GO:0031532	actin cytoskeleton reorganization	5/87	107/18723	0.000141323259894591	0.0135387682979018	0.0117223925049408	10456/29085/5341/6464/26228	5
1	GO:0061077	chaperone-mediated protein folding	4/87	67/18723	0.000266655627153252	0.0243291515059825	0.0210651262352645	51303/3309/9601/23753	4
1	GO:0062098	regulation of programmed necrotic cell death	3/87	29/18723	0.00032446761549981	0.028258179604438	0.0244670316759665	427/330/8837	3
1	GO:0030968	endoplasmic reticulum unfolded protein response	4/87	74/18723	0.000390533939102209	0.0325331751008623	0.028168489154466	91319/27248/9709/3309	4
1	GO:0042110	T cell activation	9/87	487/18723	0.000430239750927062	0.0343474734490105	0.0297393792746075	962/1650/2629/3112/3146/3956/4860/6504/57823	9
1	GO:0006457	protein folding	6/87	212/18723	0.000462521448001416	0.0354476437748285	0.0306919495600098	51303/7184/3309/9601/10130/23753	6
1	GO:0046718	viral entry into host cell	5/87	144/18723	0.000559097602452094	0.0409556765828315	0.0354610187312067	8519/10410/3956/6504/6520	5
1	GO:1905897	regulation of response to endoplasmic reticulum stress	4/87	82/18723	0.000577141580238231	0.0409556765828315	0.0354610187312067	9709/3309/7873/7009	4
1	GO:0044409	entry into host	5/87	151/18723	0.000693382829041998	0.0474471964444453	0.041081629269556	8519/10410/3956/6504/6520	5
1	GO:0050867	positive regulation of cell activation	8/87	420/18723	0.00074670889928908	0.0493342845185475	0.0427155435673173	3112/3146/100423062/3956/5341/4860/6504/26228	8
2	GO:0042773	ATP synthesis coupled electron transport	18/143	95/18723	1.75857580865581e-20	1.6416305173802e-17	1.43092536851678e-17	51142/9377/1329/1337/1345/55967/4696/4697/4700/4714/4718/100532726/4722/4724/4725/10975/7388/27089	18
2	GO:0042775	mitochondrial ATP synthesis coupled electron transport	18/143	95/18723	1.75857580865581e-20	1.6416305173802e-17	1.43092536851678e-17	51142/9377/1329/1337/1345/55967/4696/4697/4700/4714/4718/100532726/4722/4724/4725/10975/7388/27089	18
2	GO:0022904	respiratory electron transport chain	18/143	114/18723	5.61687441463096e-19	3.49557e-16	3.04690801579631e-16	51142/9377/1329/1337/1345/55967/4696/4697/4700/4714/4718/100532726/4722/4724/4725/10975/7388/27089	18
2	GO:0019646	aerobic electron transport chain	16/143	87/18723	4.2410363652512e-18	1.9795e-15	1.72543216333641e-15	9377/1329/1337/1345/4696/4697/4700/4714/4718/100532726/4722/4724/4725/10975/7388/27089	16
2	GO:0046034	ATP metabolic process	23/143	277/18723	1.49456706365699e-17	5.58071341569519e-15	4.86442248508148e-15	226/51142/9377/1329/1337/1345/51024/2987/3312/3939/55967/4696/4697/4700/4714/4718/100532726/4722/4724/4725/10975/7388/27089	23
2	GO:0006119	oxidative phosphorylation	18/143	141/18723	2.88118356305221e-17	8.96528285369746e-15	7.81457857627845e-15	51142/9377/1329/1337/1345/55967/4696/4697/4700/4714/4718/100532726/4722/4724/4725/10975/7388/27089	18
2	GO:0022900	electron transport chain	18/143	175/18723	1.42278447851436e-15	3.7947694591233e-13	3.30770647185444e-13	51142/9377/1329/1337/1345/55967/4696/4697/4700/4714/4718/100532726/4722/4724/4725/10975/7388/27089	18
2	GO:0009060	aerobic respiration	18/143	189/18723	5.57211344411175e-15	1.30039197501958e-12	1.13348518218379e-12	51142/9377/1329/1337/1345/55967/4696/4697/4700/4714/4718/100532726/4722/4724/4725/10975/7388/27089	18
2	GO:0045333	cellular respiration	18/143	230/18723	1.7118330351683e-13	3.55110252962135e-11	3.09531447060841e-11	51142/9377/1329/1337/1345/55967/4696/4697/4700/4714/4718/100532726/4722/4724/4725/10975/7388/27089	18
2	GO:0010257	NADH dehydrogenase complex assembly	10/143	57/18723	1.56268407578796e-11	2.6523010631783e-09	2.31187519729014e-09	126328/55967/4696/4700/25915/4714/4718/4722/4724/4725	10
2	GO:0032981	mitochondrial respiratory chain complex I assembly	10/143	57/18723	1.56268407578796e-11	2.6523010631783e-09	2.31187519729014e-09	126328/55967/4696/4700/25915/4714/4718/4722/4724/4725	10
2	GO:0015980	energy derivation by oxidation of organic compounds	18/143	318/18723	4.02698869674389e-11	6.2653232473507e-09	5.46116186418075e-09	51142/9377/1329/1337/1345/55967/4696/4697/4700/4714/4718/100532726/4722/4724/4725/10975/7388/27089	18
2	GO:0033108	mitochondrial respiratory chain complex assembly	11/143	93/18723	1.24902656096457e-10	1.79379429947758e-08	1.56355875566901e-08	116228/126328/55967/4696/4700/25915/4714/4718/4722/4724/4725	11
2	GO:0006120	mitochondrial electron transport	NADH to ubiquinone	9/143	51/18723	1.58940365493808e-10	2.11958330269242e-08	1.84753236882276e-08	4696/4697/4700/4714/4718/100532726/4722/4724/4725	9
2	GO:0006091	generation of precursor metabolites and energy	20/143	490/18723	1.0288217085199e-09	1.28054008653776e-07	1.1161813062258e-07	226/51142/9377/1329/1337/1345/3939/55967/4696/4697/4700/4714/4718/100532726/4722/4724/4725/10975/7388/27089	20
2	GO:0006605	protein targeting	13/143	314/18723	8.80680361424799e-07	0.000102764389673756	8.9574463076496e-05	51024/3312/9141/140823/23480/6727/6728/6746/6747/26517/401505/54543/59286	13
2	GO:0072594	establishment of protein localization to organelle	14/143	422/18723	4.45946864802529e-06	0.000489754586227248	0.00042689402661592	51024/3312/24141/9141/5901/140823/23480/6727/6728/6747/26517/401505/54543/59286	14
2	GO:0006457	protein folding	10/143	212/18723	5.40416630575877e-06	0.000560532138491756	0.00048858719933936	567/821/51726/7184/3312/3336/9141/5478/5479/51398	10
2	GO:0002483	antigen processing and presentation of endogenous peptide antigen	4/143	19/18723	1.15673717105722e-05	0.00108131910531538	0.000942530565115768	567/3106/3107/3122	4
2	GO:0006626	protein targeting to mitochondrion	7/143	100/18723	1.15834933617074e-05	0.00108131910531538	0.000942530565115768	51024/9141/140823/26517/401505/54543/59286	7
2	GO:0006123	mitochondrial electron transport	cytochrome c to oxygen	4/143	21/18723	1.76504801021132e-05	0.00156921173098312	0.00136780161593319	9377/1329/1337/1345	4
2	GO:0051222	positive regulation of protein transport	11/143	303/18723	2.1624922119329e-05	0.0018351695271267	0.00159962342566903	375/8655/51024/51124/4946/9141/29085/5478/5901/54543/59286	11
2	GO:0090150	establishment of protein localization to membrane	10/143	260/18723	3.1758090973829e-05	0.00257792851513647	0.00224704845059678	51024/9141/140823/23480/6727/6728/6746/6747/26517/51398	10
2	GO:1904951	positive regulation of establishment of protein localization	11/143	319/18723	3.46581134071495e-05	0.00269611240546451	0.00235006330383567	375/8655/51024/51124/4946/9141/29085/5478/5901/54543/59286	11
2	GO:1903901	negative regulation of viral life cycle	4/143	25/18723	3.64311053343818e-05	0.00272067494637163	0.0023714732146086	684/8519/10581/5478	4
2	GO:0072655	establishment of protein localization to mitochondrion	7/143	120/18723	3.79215796535253e-05	0.00272306112358199	0.00237355312325304	51024/9141/140823/26517/401505/54543/59286	7
2	GO:0019883	antigen processing and presentation of endogenous antigen	4/143	26/18723	4.28002939949457e-05	0.0029595610699468	0.00257969803182012	567/3106/3107/3122	4
2	GO:0070585	protein localization to mitochondrion	7/143	125/18723	4.92479765973133e-05	0.00328378472525657	0.00286230721125738	51024/9141/140823/26517/401505/54543/59286	7
2	GO:0032386	regulation of intracellular transport	11/143	337/18723	5.69486802982873e-05	0.00366631676265181	0.00319574082545017	302/375/91319/51024/4946/9141/5901/258010/54543/7295/59286	11
2	GO:0033157	regulation of intracellular protein transport	9/143	229/18723	6.75107934794825e-05	0.00414508893204991	0.00361306204096026	91319/51024/4946/9141/5901/258010/54543/7295/59286	9
2	GO:0006122	mitochondrial electron transport	ubiquinol to cytochrome c	3/143	11/18723	6.88257937298057e-05	0.00414508893204991	0.00361306204096026	10975/7388/27089	3
2	GO:0006613	cotranslational protein targeting to membrane	4/143	31/18723	8.74500917259691e-05	0.00510216628913701	0.00444729742790619	6727/6728/6746/6747	4
2	GO:0032388	positive regulation of intracellular transport	8/143	202/18723	0.000163758282217502	0.0092647488757599	0.0080756077929269	302/375/51024/4946/9141/5901/54543/59286	8
2	GO:1902600	proton transmembrane transport	7/143	157/18723	0.000205483233343515	0.011283446960363	0.00983520367644193	8992/9296/9377/1329/1337/4697/7388	7
2	GO:0019885	antigen processing and presentation of endogenous peptide antigen via MHC class I	3/143	17/18723	0.000274265535780339	0.0146301072943398	0.012752316340343	567/3106/3107	3
2	GO:0045047	protein targeting to ER	4/143	42/18723	0.00029147915451887	0.0151164328190758	0.0131762214294202	23480/6727/6728/6747	4
2	GO:0016032	viral process	11/143	415/18723	0.00035026573231843	0.0176742195199597	0.0154057132905915	684/821/3312/8519/10581/3956/5478/5479/5901/6504/8673	11
2	GO:0044403	biological process involved in symbiotic interaction	9/143	290/18723	0.000395397273652166	0.0194264923660156	0.0169330799187327	3312/8519/10581/3956/5478/5479/140823/6504/8673	9
2	GO:0072599	establishment of protein localization to endoplasmic reticulum	4/143	46/18723	0.000415028211953344	0.0198681454286383	0.017318046307149	23480/6727/6728/6747	4
2	GO:0006612	protein targeting to membrane	6/143	131/18723	0.000510648361624511	0.0232531827110479	0.0202686101943901	51024/23480/6727/6728/6746/6747	6
2	GO:0019079	viral genome replication	6/143	131/18723	0.000510648361624511	0.0232531827110479	0.0202686101943901	684/3312/8519/10581/5478/5479	6
2	GO:0035455	response to interferon-alpha	3/143	21/18723	0.000524558574597733	0.0233178775898564	0.0203250014117317	684/8519/10581	3
2	GO:0009144	purine nucleoside triphosphate metabolic process	5/143	88/18723	0.00057078577393327	0.0247827218589166	0.0216018312484905	226/2987/4830/4831/5901	5
2	GO:0009743	response to carbohydrate	8/143	253/18723	0.000737379433061723	0.0310777982747257	0.0270889274280303	8655/51024/3939/3956/4830/4831/29085/5908	8
2	GO:0019058	viral life cycle	9/143	317/18723	0.000749063161415457	0.0310777982747257	0.0270889274280303	684/3312/8519/10581/3956/5478/5479/6504/8673	9
2	GO:0001912	positive regulation of leukocyte mediated cytotoxicity	4/143	56/18723	0.000880618031556201	0.0337996248614058	0.0294614044686005	567/23705/3106/3122	4
2	GO:0002711	positive regulation of T cell mediated immunity	4/143	56/18723	0.000880618031556201	0.0337996248614058	0.0294614044686005	567/3106/3122/6504	4
2	GO:0046039	GTP metabolic process	3/143	25/18723	0.000887081745157409	0.0337996248614058	0.0294614044686005	4830/4831/5901	3
2	GO:0051204	protein insertion into mitochondrial membrane	3/143	25/18723	0.000887081745157409	0.0337996248614058	0.0294614044686005	9141/140823/26517	3
2	GO:0051205	protein insertion into membrane	4/143	57/18723	0.000941516311678151	0.0351562190780621	0.0306438782706194	9141/140823/26517/51398	4
2	GO:0031341	regulation of cell killing	5/143	99/18723	0.00097461161981648	0.0356784292979876	0.0310990622133391	567/23705/966/3106/3122	5
2	GO:0006614	SRP-dependent cotranslational protein targeting to membrane	3/143	26/18723	0.000997205412700338	0.0358035097213756	0.0312080884217555	6727/6728/6747	3
2	GO:0046939	nucleotide phosphorylation	5/143	101/18723	0.00106629638590652	0.0371471316819567	0.0323792549715587	226/2987/3939/4830/4831	5
2	GO:0071333	cellular response to glucose stimulus	6/143	151/18723	0.0010744215912296	0.0371471316819567	0.0323792549715587	8655/51024/3956/4830/4831/29085	6
2	GO:0071331	cellular response to hexose stimulus	6/143	153/18723	0.00114987818456986	0.039033137647126	0.0340231899204786	8655/51024/3956/4830/4831/29085	6
2	GO:0071326	cellular response to monosaccharide stimulus	6/143	154/18723	0.00118909745284448	0.0392778811964617	0.034236520356175	8655/51024/3956/4830/4831/29085	6
2	GO:0002697	regulation of immune effector process	9/143	339/18723	0.00119916402153097	0.0392778811964617	0.034236520356175	567/684/23705/966/3106/3122/51237/6504/8673	9
2	GO:0009749	response to glucose	7/143	212/18723	0.00123232505917672	0.0393188642577607	0.0342722431948231	8655/51024/3939/3956/4830/4831/29085	7
2	GO:0002474	antigen processing and presentation of peptide antigen via MHC class I	3/143	28/18723	0.00124253507831167	0.0393188642577607	0.0342722431948231	567/3106/3107	3
2	GO:0048002	antigen processing and presentation of peptide antigen	4/143	62/18723	0.00129106616501256	0.0401736755013074	0.035017338440516	567/3106/3107/3122	4
2	GO:0031343	positive regulation of cell killing	4/143	63/18723	0.00137050881952588	0.0402045928005426	0.0350442874691393	567/23705/3106/3122	4
2	GO:0001916	positive regulation of T cell mediated cytotoxicity	3/143	29/18723	0.00137819707511233	0.0402045928005426	0.0350442874691393	567/3106/3122	3
2	GO:0030970	retrograde protein transport	ER to cytosol	3/143	29/18723	0.00137819707511233	0.0402045928005426	0.0350442874691393	91319/7184/258010	3
2	GO:1903513	endoplasmic reticulum to cytosol transport	3/143	29/18723	0.00137819707511233	0.0402045928005426	0.0350442874691393	91319/7184/258010	3
2	GO:0007596	blood coagulation	7/143	217/18723	0.00140913431329974	0.0404746732758557	0.0352797028074721	302/308/966/1192/10627/5478/7001	7
2	GO:0090316	positive regulation of intracellular protein transport	6/143	160/18723	0.00144638408841248	0.0409151377737287	0.0356636331847798	51024/4946/9141/5901/54543/59286	6
2	GO:0009746	response to hexose	7/143	219/18723	0.00148516827868817	0.0413852115867285	0.036073372487854	8655/51024/3939/3956/4830/4831/29085	7
2	GO:0090151	establishment of protein localization to mitochondrial membrane	3/143	30/18723	0.00152281687384068	0.0418102809332434	0.0364438836990355	9141/140823/26517	3
2	GO:0071322	cellular response to carbohydrate stimulus	6/143	163/18723	0.00158995043006344	0.042209577490643	0.0367919300879734	8655/51024/3956/4830/4831/29085	6
2	GO:0007599	hemostasis	7/143	222/18723	0.00160518478941385	0.042209577490643	0.0367919300879734	302/308/966/1192/10627/5478/7001	7
2	GO:0050817	coagulation	7/143	222/18723	0.00160518478941385	0.042209577490643	0.0367919300879734	302/308/966/1192/10627/5478/7001	7
2	GO:0009141	nucleoside triphosphate metabolic process	5/143	112/18723	0.00168926091814369	0.0434791292767086	0.0378985334546227	226/2987/4830/4831/5901	5
2	GO:0061077	chaperone-mediated protein folding	4/143	67/18723	0.00172252550456417	0.0434791292767086	0.0378985334546227	3312/3336/9141/5479	4
2	GO:0034284	response to monosaccharide	7/143	225/18723	0.00173263033609103	0.0434791292767086	0.0378985334546227	8655/51024/3939/3956/4830/4831/29085	7
2	GO:0002708	positive regulation of lymphocyte mediated immunity	5/143	113/18723	0.00175677701208291	0.0434791292767086	0.0378985334546227	567/23705/3106/3122/6504	5
2	GO:0002703	regulation of leukocyte mediated immunity	7/143	226/18723	0.00177681635844128	0.0434791292767086	0.0378985334546227	567/684/23705/3106/3122/6504/8673	7
2	GO:0052548	regulation of endopeptidase activity	10/143	432/18723	0.00180323699513626	0.0434791292767086	0.0378985334546227	302/684/831/1471/26355/51024/3336/9141/5721/25816	10
2	GO:0035456	response to interferon-beta	3/143	32/18723	0.00183977033361542	0.0434791292767086	0.0378985334546227	684/8519/10581	3
2	GO:1903955	positive regulation of protein targeting to mitochondrion	3/143	32/18723	0.00183977033361542	0.0434791292767086	0.0378985334546227	9141/54543/59286	3
2	GO:0001678	cellular glucose homeostasis	6/143	172/18723	0.00208624992345167	0.0486878575885533	0.0424387155481089	8655/51024/3956/4830/4831/29085	6
2	GO:0051099	positive regulation of binding	6/143	173/18723	0.00214787318448168	0.0495071510546581	0.0431528517635956	302/567/3646/4830/5901/7295	6
3	GO:0006986	response to unfolded protein	9/91	137/18723	2.1767798419414e-08	4.86727972658096e-05	3.96173931233334e-05	467/10018/3301/3337/3320/3303/3304/3315/23645	9
3	GO:0035966	response to topologically incorrect protein	9/91	159/18723	7.91666653477249e-08	8.85083318587565e-05	7.20416654664297e-05	467/10018/3301/3337/3320/3303/3304/3315/23645	9
3	GO:0009410	response to xenobiotic stimulus	12/91	462/18723	2.38705509383599e-06	0.00177162853374148	0.00144202322513841	1535/1800/2203/2946/119391/2950/3725/4192/5142/10628/7320/7345	12
3	GO:0043618	regulation of transcription from RNA polymerase II promoter in response to stress	5/91	47/18723	3.16928181349101e-06	0.00177162853374148	0.00144202322513841	467/3337/1958/3303/3725	5
3	GO:0043620	regulation of DNA-templated transcription in response to stress	5/91	53/18723	5.79456175215266e-06	0.00259132801556267	0.00210922047778357	467/3337/1958/3303/3725	5
3	GO:0006457	protein folding	8/91	212/18723	8.9915560558759e-06	0.00271488733303631	0.00220979201526211	573/3301/3337/3320/3303/3304/3315/219899	8
3	GO:0045936	negative regulation of phosphate metabolic process	11/91	441/18723	9.50918540293318e-06	0.00271488733303631	0.00220979201526211	54541/3301/2203/1647/4616/2950/3315/23645/28951/7320/7345	11
3	GO:0010563	negative regulation of phosphorus metabolic process	11/91	442/18723	9.71337149565762e-06	0.00271488733303631	0.00220979201526211	54541/3301/2203/1647/4616/2950/3315/23645/28951/7320/7345	11
3	GO:0031647	regulation of protein stability	9/91	298/18723	1.45305481895923e-05	0.00317941693139917	0.00258789750230165	54840/573/8818/57733/3320/3303/3304/7320/9960	9
3	GO:0001819	positive regulation of cytokine production	11/91	467/18723	1.62249826021992e-05	0.00317941693139917	0.00258789750230165	23705/1535/1958/3320/3303/3304/3315/3659/3662/4192/5142	11
3	GO:0042326	negative regulation of phosphorylation	10/91	385/18723	1.75801130795647e-05	0.00317941693139917	0.00258789750230165	54541/3301/2203/1647/4616/2950/3315/28951/7320/7345	10
3	GO:0090084	negative regulation of inclusion body assembly	3/91	11/18723	1.78171602876485e-05	0.00317941693139917	0.00258789750230165	3337/3303/3304	3
3	GO:0061077	chaperone-mediated protein folding	5/91	67/18723	1.84849821592975e-05	0.00317941693139917	0.00258789750230165	573/3337/3303/3304/3315	5
3	GO:0051085	chaperone cofactor-dependent protein refolding	4/91	34/18723	2.16587405269457e-05	0.00335419001919613	0.00273015466678755	573/3337/3303/3304	4
3	GO:0097201	negative regulation of transcription from RNA polymerase II promoter in response to stress	3/91	12/18723	2.36725878237559e-05	0.00335419001919613	0.00273015466678755	3337/3303/3725	3
3	GO:0071466	cellular response to xenobiotic stimulus	7/91	177/18723	2.48659010885512e-05	0.00335419001919613	0.00273015466678755	1800/2203/2946/119391/2950/5142/7345	7
3	GO:0071496	cellular response to external stimulus	9/91	320/18723	2.55014446897738e-05	0.00335419001919613	0.00273015466678755	467/1535/440275/1647/2950/3659/3725/5166/6721	9
3	GO:0051084	'de novo' posttranslational protein folding	4/91	39/18723	3.77069686045346e-05	0.00468404343331886	0.00381259349223628	573/3337/3303/3304	4
3	GO:0048545	response to steroid hormone	9/91	339/18723	4.0009094852769e-05	0.00470843874162061	0.0038324501385284	11057/10018/1535/54541/3301/2950/4192/10628/7538	9
3	GO:0001933	negative regulation of protein phosphorylation	9/91	342/18723	4.28404762696255e-05	0.00478956524694414	0.00389848334053593	54541/3301/1647/4616/2950/3315/28951/7320/7345	9
3	GO:0051348	negative regulation of transferase activity	8/91	268/18723	4.83668290670355e-05	0.00514991570447102	0.00419179185247641	3301/1647/4616/2950/3315/28951/7345/7538	8
3	GO:1902895	positive regulation of pri-miRNA transcription by RNA polymerase II	4/91	42/18723	5.07450296691588e-05	0.00515754028819269	0.00419799790899405	1958/3725/4086/6721	4
3	GO:0006458	'de novo' protein folding	4/91	43/18723	5.57425196897338e-05	0.00541914234896717	0.00441092981892676	573/3337/3303/3304	4
3	GO:2001233	regulation of apoptotic signaling pathway	9/91	356/18723	5.84046873263487e-05	0.00544137003590482	0.00442902212224811	467/10018/960/3301/2950/3303/3304/3315/29979	9
3	GO:0090083	regulation of inclusion body assembly	3/91	17/18723	7.18917466032543e-05	0.00634356160252471	0.00516336409507825	3337/3303/3304	3
3	GO:1903706	regulation of hemopoiesis	9/91	367/18723	7.37623442154036e-05	0.00634356160252471	0.00516336409507825	3303/3304/3398/3659/3662/3725/4192/639/7538	9
3	GO:0006469	negative regulation of protein kinase activity	7/91	212/18723	7.82101840344874e-05	0.00639572311095322	0.00520582113682239	3301/1647/4616/2950/3315/28951/7345	7
3	GO:0097193	intrinsic apoptotic signaling pathway	8/91	288/18723	8.00895559511137e-05	0.00639572311095322	0.00520582113682239	10018/960/54541/3301/3303/3315/23645/29979	8
3	GO:0009612	response to mechanical stimulus	7/91	216/18723	8.79216661719109e-05	0.00677906364001354	0.00551784249768544	7832/1535/1647/3659/3725/4192/10628	7
3	GO:0034620	cellular response to unfolded protein	5/91	96/18723	0.000104736188879129	0.00780633727779112	0.00635399545866719	467/10018/3303/3304/23645	5
3	GO:0002262	myeloid cell homeostasis	6/91	157/18723	0.000117036945038811	0.0084417615840897	0.00687120128937533	10018/3303/3304/3398/5142/7538	6
3	GO:1902893	regulation of pri-miRNA transcription by RNA polymerase II	4/91	54/18723	0.000137139426534771	0.00958261742911713	0.0077998048841651	1958/3725/4086/6721	4
3	GO:0061614	pri-miRNA transcription by RNA polymerase II	4/91	55/18723	0.000147348721606116	0.00965214521532171	0.00785639726828511	1958/3725/4086/6721	4
3	GO:2001242	regulation of intrinsic apoptotic signaling pathway	6/91	164/18723	0.000148599882824163	0.00965214521532171	0.00785639726828511	10018/960/3301/3303/3315/29979	6
3	GO:0033673	negative regulation of kinase activity	7/91	237/18723	0.000156406483992253	0.00965214521532171	0.00785639726828511	3301/1647/4616/2950/3315/28951/7345	7
3	GO:0071385	cellular response to glucocorticoid stimulus	4/91	56/18723	0.000158096690306811	0.00965214521532171	0.00785639726828511	10018/54541/2950/7538	4
3	GO:0062207	regulation of pattern recognition receptor signaling pathway	5/91	105/18723	0.000159878284218288	0.00965214521532171	0.00785639726828511	1535/3303/3304/3659/3662	5
3	GO:0031960	response to corticosteroid	6/91	167/18723	0.00016403466823892	0.00965214521532171	0.00785639726828511	10018/1535/54541/2950/4192/7538	6
3	GO:1903320	regulation of protein modification by small protein conjugation or removal	7/91	242/18723	0.000177841277175519	0.0101962332247297	0.0082992596015242	3301/1958/3320/3303/3304/10318/29979	7
3	GO:0042026	protein refolding	3/91	23/18723	0.000183322223541869	0.0102477122959905	0.00834116117115506	3320/3303/3304	3
3	GO:0002221	pattern recognition receptor signaling pathway	6/91	172/18723	0.000192554788563001	0.0105013	0.00854755402889418	1535/3303/3304/3659/3662/10318	6
3	GO:0009408	response to heat	5/91	110/18723	0.000198824500970837	0.0105850377183522	0.00861572837540294	3301/3337/3320/3303/3304	5
3	GO:0070841	inclusion body assembly	3/91	24/18723	0.00020877533824493	0.0108563175887364	0.00883653757222729	3337/3303/3304	3
3	GO:0071384	cellular response to corticosteroid stimulus	4/91	61/18723	0.000220508348684925	0.0112058333558976	0.00912102715014917	10018/54541/2950/7538	4
3	GO:0009266	response to temperature stimulus	6/91	178/18723	0.000231801195373927	0.0115179438412467	0.00937507056845662	3301/3337/440275/3320/3303/3304	6
3	GO:0043409	negative regulation of MAPK cascade	6/91	180/18723	0.000246196852331744	0.0118632667736373	0.00965614737389081	467/3301/1846/2950/10318/7345	6
3	GO:0034976	response to endoplasmic reticulum stress	7/91	256/18723	0.000250787580898642	0.0118632667736373	0.00965614737389081	467/10018/440275/3303/3725/23645/29979	7
3	GO:0035967	cellular response to topologically incorrect protein	5/91	116/18723	0.00025466762304767	0.0118632667736373	0.00965614737389081	467/10018/3303/3304/23645	5
3	GO:0006749	glutathione metabolic process	4/91	64/18723	0.000265512659642937	0.0121160470808491	0.00986189878673765	1800/2946/119391/2950	4
3	GO:0035914	skeletal muscle cell differentiation	4/91	67/18723	0.000316764314132557	0.0139232291082525	0.011332860902066	467/7832/1958/3164	4
3	GO:0006979	response to oxidative stress	9/91	446/18723	0.000317569179123828	0.0139232291082525	0.011332860902066	54840/694/2950/3303/3304/3315/3725/10628/29979	9
3	GO:0050821	protein stabilization	6/91	191/18723	0.000338439943593475	0.0145529175745194	0.0118453980257716	573/57733/3320/3303/3304/7320	6
3	GO:0034605	cellular response to heat	4/91	69/18723	0.000354641235568688	0.0149618453345583	0.0121782462025474	3337/3320/3303/3304	4
3	GO:0042594	response to starvation	6/91	197/18723	0.000399075504397375	0.0165246819968987	0.0134503225556152	467/440275/3725/5166/6721/7538	6
3	GO:0071383	cellular response to steroid hormone stimulus	6/91	204/18723	0.000480214765305024	0.019522913004037	0.0158907431428208	11057/10018/54541/3301/2950/7538	6
3	GO:0070373	negative regulation of ERK1 and ERK2 cascade	4/91	78/18723	0.000566017451520848	0.0226002682428681	0.0183955671744276	467/1846/2950/10318	4
3	GO:1905897	regulation of response to endoplasmic reticulum stress	4/91	82/18723	0.000683867084979923	0.0268267860002651	0.0218357560467274	10018/3303/23645/29979	4
3	GO:0051384	response to glucocorticoid	5/91	148/18723	0.000777046372540344	0.0297227921884074	0.024192970385913	10018/54541/2950/4192/7538	5
3	GO:2001234	negative regulation of apoptotic signaling pathway	6/91	224/18723	0.000784277611411466	0.0297227921884074	0.024192970385913	960/3301/2950/3303/3304/3315	6
3	GO:2000117	negative regulation of cysteine-type endopeptidase activity	4/91	86/18723	0.000818125293447427	0.0304888026024741	0.024816467234572	831/960/1800/3164	4
3	GO:2000177	regulation of neural precursor cell proliferation	4/91	87/18723	0.000854395219720569	0.031318487070413	0.0254917918014989	7832/3398/4192/10653	4
3	GO:0043434	response to peptide hormone	8/91	414/18723	0.000916238130012592	0.0330436848178735	0.0268960225261761	694/7832/1535/1958/2950/23175/3164/5166	8
3	GO:0007519	skeletal muscle tissue development	5/91	155/18723	0.000956334767203758	0.0333455260542166	0.0271417072534321	467/7832/1958/56261/3164	5
3	GO:1903364	positive regulation of cellular protein catabolic process	5/91	155/18723	0.000956334767203758	0.0333455260542166	0.0271417072534321	3320/3303/3304/28951/29979	5
3	GO:0032436	positive regulation of proteasomal ubiquitin-dependent protein catabolic process	4/91	90/18723	0.000970000668302418	0.0333455260542166	0.0271417072534321	3303/3304/28951/29979	4
3	GO:0009267	cellular response to starvation	5/91	156/18723	0.000984259713586	0.0333455260542166	0.0271417072534321	467/440275/3725/5166/6721	5
3	GO:2000116	regulation of cysteine-type endopeptidase activity	6/91	235/18723	0.00100536056222633	0.0335520330916129	0.0273097943768942	10018/831/960/1800/3164/5023	6
3	GO:0010968	regulation of microtubule nucleation	2/91	10/18723	0.0010250703170811	0.0337067239557843	0.0274357055454058	3303/3304	2
3	GO:0031334	positive regulation of protein-containing complex assembly	6/91	237/18723	0.00105024088735896	0.0340338931034006	0.0277020060143959	10018/3320/3303/3304/3936/7408	6
3	GO:1903169	regulation of calcium ion transmembrane transport	5/91	159/18723	0.00107167965977206	0.0342325102750048	0.0278636711540737	1535/2946/5023/5142/29979	5
3	GO:0031331	positive regulation of cellular catabolic process	8/91	427/18723	0.00111720178292231	0.0351839885438631	0.0286381302101212	10018/7832/3320/3303/3304/28951/29979/7538	8
3	GO:0036490	regulation of translation in response to endoplasmic reticulum stress	2/91	11/18723	0.00124890435192409	0.0372084849011883	0.0302859760823625	440275/23645	2
3	GO:1903265	positive regulation of tumor necrosis factor-mediated signaling pathway	2/91	11/18723	0.00124890435192409	0.0372084849011883	0.0302859760823625	3303/3304	2
3	GO:0031668	cellular response to extracellular stimulus	6/91	246/18723	0.00127158278180551	0.0372084849011883	0.0302859760823625	467/440275/2950/3725/5166/6721	6
3	GO:0071216	cellular response to biotic stimulus	6/91	246/18723	0.00127158278180551	0.0372084849011883	0.0302859760823625	10018/2950/5142/10318/10628/7538	6
3	GO:0062208	positive regulation of pattern recognition receptor signaling pathway	3/91	44/18723	0.0012734879241252	0.0372084849011883	0.0302859760823625	1535/3303/3304	3
3	GO:1901216	positive regulation of neuron death	4/91	97/18723	0.00128181908394205	0.0372084849011883	0.0302859760823625	10018/54541/1958/3725	4
3	GO:0060538	skeletal muscle organ development	5/91	166/18723	0.00129797040352982	0.0372084849011883	0.0302859760823625	467/7832/1958/56261/3164	5
3	GO:2001243	negative regulation of intrinsic apoptotic signaling pathway	4/91	98/18723	0.00133145046524436	0.0376851043074227	0.0306739221106929	960/3301/3303/3315	4
3	GO:0045926	negative regulation of growth	6/91	249/18723	0.00135277925101382	0.0378101800658364	0.0307757279605645	694/2203/2487/3303/3304/4502	6
3	GO:0006984	ER-nucleus signaling pathway	3/91	46/18723	0.00144945563243101	0.0400121332606881	0.0325680154447462	10018/23645/6721	3
3	GO:0010803	regulation of tumor necrosis factor-mediated signaling pathway	3/91	47/18723	0.00154286995944394	0.0415645449315258	0.0338316063396141	2950/3303/3304	3
3	GO:0045646	regulation of erythrocyte differentiation	3/91	47/18723	0.00154286995944394	0.0415645449315258	0.0338316063396141	3303/3304/7538	3
3	GO:0045619	regulation of lymphocyte differentiation	5/91	174/18723	0.00159782016648472	0.0420869418929603	0.0342568131686886	3398/3659/3662/4192/639	5
3	GO:0045639	positive regulation of myeloid cell differentiation	4/91	103/18723	0.00159990610952667	0.0420869418929603	0.0342568131686886	3303/3304/3398/3725	4
3	GO:0060213	positive regulation of nuclear-transcribed mRNA poly(A) tail shortening	2/91	13/18723	0.001760002459359	0.0447200624900765	0.0364000508640157	7832/7538	2
3	GO:0070424	regulation of nucleotide-binding oligomerization domain containing signaling pathway	2/91	13/18723	0.001760002459359	0.0447200624900765	0.0364000508640157	3303/3304	2
3	GO:1902947	regulation of tau-protein kinase activity	2/91	13/18723	0.001760002459359	0.0447200624900765	0.0364000508640157	1958/3320	2
3	GO:2000060	positive regulation of ubiquitin-dependent protein catabolic process	4/91	107/18723	0.00184015495413933	0.0462313087354556	0.0376301350172313	3303/3304/28951/29979	4
4	GO:0060337	type I interferon signaling pathway	4/40	50/18723	3.83085103792484e-06	0.00274979085095616	0.00240067669565754	3429/8519/10410/4938	4
4	GO:0071357	cellular response to type I interferon	4/40	52/18723	4.48945445054067e-06	0.00274979085095616	0.00240067669565754	3429/8519/10410/4938	4
4	GO:0034340	response to type I interferon	4/40	58/18723	6.97107112418548e-06	0.0028465207090424	0.00248512570602542	3429/8519/10410/4938	4
4	GO:0009615	response to virus	7/40	367/18723	1.12125651300385e-05	0.00343384807107429	0.00299788583476819	3091/3429/8519/10410/4938/6039/3925	7
4	GO:0035456	response to interferon-beta	3/40	32/18723	4.29204583678819e-05	0.00756675642976161	0.00660607908282518	8519/10410/4938	3
4	GO:0009060	aerobic respiration	5/40	189/18723	4.91041747610982e-05	0.00756675642976161	0.00660607908282518	1337/3091/55967/4722/4725	5
4	GO:0042773	ATP synthesis coupled electron transport	4/40	95/18723	4.94155521943616e-05	0.00756675642976161	0.00660607908282518	1337/55967/4722/4725	4
4	GO:0042775	mitochondrial ATP synthesis coupled electron transport	4/40	95/18723	4.94155521943616e-05	0.00756675642976161	0.00660607908282518	1337/55967/4722/4725	4
4	GO:0022904	respiratory electron transport chain	4/40	114/18723	0.000100597593029671	0.013692450162372	0.0119540531600171	1337/55967/4722/4725	4
4	GO:0045333	cellular respiration	5/40	230/18723	0.000124120375749255	0.0152047460292837	0.013274347553815	1337/3091/55967/4722/4725	5
4	GO:0019079	viral genome replication	4/40	131/18723	0.000172083327386362	0.0166054960471399	0.0144972579883086	3429/8519/10410/4938	4
4	GO:0006119	oxidative phosphorylation	4/40	141/18723	0.000228190599981365	0.0166054960471399	0.0144972579883086	1337/55967/4722/4725	4
4	GO:0045071	negative regulation of viral genome replication	3/40	56/18723	0.000231499187280887	0.0166054960471399	0.0144972579883086	8519/10410/4938	3
4	GO:0051607	defense response to virus	5/40	265/18723	0.000240028095547019	0.0166054960471399	0.0144972579883086	3429/8519/10410/4938/6039	5
4	GO:0140546	defense response to symbiont	5/40	265/18723	0.000240028095547019	0.0166054960471399	0.0144972579883086	3429/8519/10410/4938/6039	5
4	GO:0033483	gas homeostasis	2/40	11/18723	0.000241807390368565	0.0166054960471399	0.0144972579883086	2950/3091	2
4	GO:0010257	NADH dehydrogenase complex assembly	3/40	57/18723	0.000243999125590626	0.0166054960471399	0.0144972579883086	55967/4722/4725	3
4	GO:0032981	mitochondrial respiratory chain complex I assembly	3/40	57/18723	0.000243999125590626	0.0166054960471399	0.0144972579883086	55967/4722/4725	3
4	GO:0046034	ATP metabolic process	5/40	277/18723	0.000294459793626442	0.0189849077469679	0.0165745789653443	1337/3091/55967/4722/4725	5
4	GO:0019221	cytokine-mediated signaling pathway	6/40	472/18723	0.000461099744299225	0.0282423593383275	0.0246567021162112	2950/3091/3429/8519/10410/4938	6
4	GO:0022900	electron transport chain	4/40	175/18723	0.000518275216904675	0.0302327209861061	0.0263943669360977	1337/55967/4722/4725	4
4	GO:0015980	energy derivation by oxidation of organic compounds	5/40	318/18723	0.000553418098124386	0.0308153259182897	0.0269030041959032	1337/3091/55967/4722/4725	5
4	GO:0045069	regulation of viral genome replication	3/40	85/18723	0.000790260442283925	0.039850491017631	0.0347910624050811	8519/10410/4938	3
4	GO:0019646	aerobic electron transport chain	3/40	87/18723	0.000845567426980056	0.039850491017631	0.0347910624050811	1337/4722/4725	3
4	GO:0035455	response to interferon-alpha	2/40	21/18723	0.000910868366117281	0.039850491017631	0.0347910624050811	8519/10410	2
4	GO:0046597	negative regulation of viral entry into host cell	2/40	21/18723	0.000910868366117281	0.039850491017631	0.0347910624050811	8519/10410	2
4	GO:0071605	monocyte chemotactic protein-1 production	2/40	21/18723	0.000910868366117281	0.039850491017631	0.0347910624050811	2950/4938	2
4	GO:0071637	regulation of monocyte chemotactic protein-1 production	2/40	21/18723	0.000910868366117281	0.039850491017631	0.0347910624050811	2950/4938	2
4	GO:0048525	negative regulation of viral process	3/40	92/18723	0.000994439157902039	0.0418979314731891	0.0365785592925973	8519/10410/4938	3
4	GO:0033108	mitochondrial respiratory chain complex assembly	3/40	93/18723	0.00102607179118014	0.0418979314731891	0.0365785592925973	55967/4722/4725	3
4	GO:0032642	regulation of chemokine production	3/40	98/18723	0.00119379751537436	0.0470587156543787	0.0410841289837583	2950/3091/4938	3
4	GO:0032602	chemokine production	3/40	99/18723	0.00122928889872663	0.0470587156543787	0.0410841289837583	2950/3091/4938	3
4	GO:1903901	negative regulation of viral life cycle	2/40	25/18723	0.00129423013645811	0.0480433914291269	0.0419437900683075	8519/10410	2
5	GO:0050792	regulation of viral process	13/67	164/18723	1.86112931411303e-14	3.3853942223716e-11	2.6330082085978e-11	972/1655/5610/8519/10581/10410/9636/4061/4599/4938/6772/2040/10346	13
5	GO:1903900	regulation of viral life cycle	11/67	148/18723	4.54798623877615e-12	4.13639348416691e-09	3.21710184469218e-09	972/1655/5610/8519/10581/10410/9636/4061/4599/4938/10346	11
5	GO:0016032	viral process	15/67	415/18723	1.43964482920372e-11	8.72904648107191e-09	6.78906193140283e-09	972/1655/5610/8666/8519/10581/10410/9636/4061/4599/4938/6504/6772/2040/10346	15
5	GO:0034340	response to type I interferon	8/67	58/18723	2.90531275782199e-11	1.32119097661955e-08	1.0275632490823e-08	8519/10581/10410/9636/4599/4938/6672/6772	8
5	GO:0048525	negative regulation of viral process	9/67	92/18723	3.78757971112454e-11	1.37792149890711e-08	1.07168571194766e-08	5610/8519/10581/10410/9636/4061/4599/4938/6772	9
5	GO:0019058	viral life cycle	13/67	317/18723	8.21355126542422e-11	2.49007495863444e-08	1.93666892995266e-08	972/1655/5610/8519/10581/10410/9636/4061/4599/4938/6504/2040/10346	13
5	GO:0051607	defense response to virus	12/67	265/18723	1.51483428062749e-10	3.44435444557676e-08	2.67886483310967e-08	5610/2537/3437/8519/10581/10410/9636/4599/4938/5366/6772/10346	12
5	GO:0140546	defense response to symbiont	12/67	265/18723	1.51483428062749e-10	3.44435444557676e-08	2.67886483310967e-08	5610/2537/3437/8519/10581/10410/9636/4599/4938/5366/6772/10346	12
5	GO:0060337	type I interferon signaling pathway	7/67	50/18723	4.81582364377814e-10	9.06198859673279e-08	7.04800941755671e-08	8519/10581/10410/9636/4938/6672/6772	7
5	GO:0009615	response to virus	13/67	367/18723	4.98185189485035e-10	9.06198859673279e-08	7.04800941755671e-08	5610/2537/3437/8519/10581/10410/9636/4599/10577/4938/5366/6772/10346	13
5	GO:0071357	cellular response to type I interferon	7/67	52/18723	6.41414506263026e-10	1.02495210029729e-07	7.97161900870667e-08	8519/10581/10410/9636/4938/6672/6772	7
5	GO:0045069	regulation of viral genome replication	8/67	85/18723	6.76164112345655e-10	1.02495210029729e-07	7.97161900870667e-08	1655/5610/8519/10581/10410/9636/4599/4938	8
5	GO:0019079	viral genome replication	9/67	131/18723	9.24105851732385e-10	1.29303734177016e-07	1.00566661111605e-07	1655/5610/8519/10581/10410/9636/4599/4938/2040	9
5	GO:0045071	negative regulation of viral genome replication	7/67	56/18723	1.09947622196935e-09	1.42853374840161e-07	1.11104965588482e-07	5610/8519/10581/10410/9636/4599/4938	7
5	GO:0035456	response to interferon-beta	6/67	32/18723	1.40662184977645e-09	1.70576342982891e-07	1.32667e-07	8519/10581/10410/4938/6772/54739	6
5	GO:0046596	regulation of viral entry into host cell	6/67	42/18723	7.91814234519244e-09	9.00193807869066e-07	7.00130481048595e-07	972/8519/10581/10410/4061/10346	6
5	GO:0035455	response to interferon-alpha	5/67	21/18723	9.81179598000444e-09	1.04986216986048e-06	8.1653583883133e-07	5610/3437/8519/10581/10410	5
5	GO:0052372	modulation by symbiont of entry into host	6/67	49/18723	2.06984725830629e-08	2.09169564603285e-06	1.62682731880915e-06	972/8519/10581/10410/4061/10346	6
5	GO:0034341	response to interferon-gamma	8/67	141/18723	3.79989470616855e-08	3.63789919501083e-06	2.82939528259863e-06	445/972/115362/8519/10581/10410/6672/6772	8
5	GO:0030330	DNA damage response	signal transduction by p53 class mediator	6/67	72/18723	2.16859508238713e-07	1.87841640707723e-05	1.46094826602922e-05	972/1655/10769/5366/83667/6672	6
5	GO:0043903	regulation of biological process involved in symbiotic interaction	6/67	72/18723	2.16859508238713e-07	1.87841640707723e-05	1.46094826602922e-05	972/8519/10581/10410/4061/10346	6
5	GO:0046718	viral entry into host cell	7/67	144/18723	8.1335640974502e-07	6.72497867875541e-05	5.23038763013065e-05	972/8519/10581/10410/4061/6504/10346	7
5	GO:0046597	negative regulation of viral entry into host cell	4/67	21/18723	8.56089902381349e-07	6.77055448883336e-05	5.26583445675301e-05	8519/10581/10410/4061	4
5	GO:0044409	entry into host	7/67	151/18723	1.1196101385098e-06	8.48571184145554e-05	6.59980713226831e-05	972/8519/10581/10410/4061/6504/10346	7
5	GO:1903901	negative regulation of viral life cycle	4/67	25/18723	1.79006225842621e-06	0.000130244929923091	0.000101298681066309	8519/10581/10410/4061	4
5	GO:0042770	signal transduction in response to DNA damage	7/67	172/18723	2.6723012507963e-06	0.000186958306738403	0.000145407808950212	595/972/1655/10769/5366/83667/6672	7
5	GO:0052126	movement in host environment	7/67	175/18723	2.99726340127312e-06	0.000199852359963698	0.000155436226840201	972/8519/10581/10410/4061/6504/10346	7
5	GO:0002683	negative regulation of immune system process	10/67	434/18723	3.07634198954565e-06	0.000199852359963698	0.000155436226840201	972/2213/3105/3112/9636/7805/4938/10769/7001/6504	10
5	GO:0001819	positive regulation of cytokine production	10/67	467/18723	5.88011652038631e-06	0.000368825239675265	0.000286855775078011	972/1649/5610/115362/3105/9636/7805/4938/6504/6772	10
5	GO:0019221	cytokine-mediated signaling pathway	10/67	472/18723	6.45656009471246e-06	0.000391482760409399	0.000304477781308545	972/8519/10581/10410/9636/7805/4599/4938/6672/6772	10
5	GO:0051701	biological process involved in interaction with host	7/67	203/18723	7.96397757598071e-06	0.000467305651958352	0.000363449435046454	972/8519/10581/10410/4061/6504/10346	7
5	GO:0044403	biological process involved in symbiotic interaction	8/67	290/18723	8.88647052408525e-06	0.000505140308853471	0.000392875538959558	972/8519/10581/10410/4061/6504/2040/10346	8
5	GO:0002478	antigen processing and presentation of exogenous peptide antigen	4/67	38/18723	1.00862348062309e-05	0.000555965488258605	0.000432405090257553	972/2213/3105/3112	4
5	GO:0019884	antigen processing and presentation of exogenous antigen	4/67	47/18723	2.37894258853854e-05	0.00127273428486812	0.000989875801546687	972/2213/3105/3112	4
5	GO:0072331	signal transduction by p53 class mediator	6/67	163/18723	2.55491708785386e-05	0.00129837261149047	0.00100981614527542	972/1655/10769/5366/83667/6672	6
5	GO:1903037	regulation of leukocyte cell-cell adhesion	8/67	336/18723	2.56962144110263e-05	0.00129837261149047	0.00100981614527542	445/972/2213/3105/3112/7805/7001/6504	8
5	GO:0031667	response to nutrient levels	9/67	474/18723	4.60115596968159e-05	0.00226202775914887	0.00175930401799489	445/595/1649/5610/10135/5366/83667/54407/6772	9
5	GO:0002577	regulation of antigen processing and presentation	3/67	20/18723	4.78018566440915e-05	0.00228819940093691	0.00177965915040607	972/2213/3112	3
5	GO:0032609	interferon-gamma production	5/67	112/18723	5.03275569302478e-05	0.00228864565140302	0.00178000622405929	1649/3105/9636/7805/6504	5
5	GO:0032649	regulation of interferon-gamma production	5/67	112/18723	5.03275569302478e-05	0.00228864565140302	0.00178000622405929	1649/3105/9636/7805/6504	5
5	GO:0007159	leukocyte cell-cell adhesion	8/67	371/18723	5.1858553918891e-05	0.00230074901410885	0.00178941967822823	445/972/2213/3105/3112/7805/7001/6504	8
5	GO:0050777	negative regulation of immune response	6/67	194/18723	6.76114717926961e-05	0.00292822064740272	0.00227743904985924	2213/3105/9636/4938/10769/6504	6
5	GO:0048002	antigen processing and presentation of peptide antigen	4/67	62/18723	7.14638083287778e-05	0.00302308528721039	0.00235122052371793	972/2213/3105/3112	4
5	GO:0035458	cellular response to interferon-beta	3/67	24/18723	8.40042241472474e-05	0.0034728109937237	0.00270099706349044	10581/4938/6772	3
5	GO:0002720	positive regulation of cytokine production involved in immune response	4/67	65/18723	8.60377208409887e-05	0.00347783587132797	0.00270490518854477	972/3105/7805/6504	4
5	GO:1903038	negative regulation of leukocyte cell-cell adhesion	5/67	141/18723	0.000149736265384771	0.0059210927551065	0.0046051611138932	445/972/2213/7805/7001	5
5	GO:0002831	regulation of response to biotic stimulus	7/67	327/18723	0.000164665141561416	0.00628837695451693	0.00489081833677888	2213/115362/3105/9636/4938/7001/6772	7
5	GO:0019886	antigen processing and presentation of exogenous peptide antigen via MHC class II	3/67	30/18723	0.000165938479283569	0.00628837695451693	0.00489081833677888	972/2213/3112	3
5	GO:0050863	regulation of T cell activation	7/67	329/18723	0.000170951252337737	0.00634612914290496	0.00493573540584142	972/2213/3105/3112/7805/7001/6504	7
5	GO:0009064	glutamine family amino acid metabolic process	4/67	78/18723	0.000175054912909383	0.00636849773164335	0.00495313269368864	445/2673/26227/23657	4
5	GO:0022407	regulation of cell-cell adhesion	8/67	448/18723	0.000191249226901847	0.00682122242616587	0.00530524171219984	445/972/2213/3105/3112/7805/7001/6504	8
5	GO:0002495	antigen processing and presentation of peptide antigen via MHC class II	3/67	34/18723	0.000242085758453117	0.00830856593634378	0.0064620309704268	972/2213/3112	3
5	GO:0043516	regulation of DNA damage response	signal transduction by p53 class mediator	3/67	34/18723	0.000242085758453117	0.00830856593634378	0.0064620309704268	972/1655/5366	3
5	GO:1905898	positive regulation of response to endoplasmic reticulum stress	3/67	35/18723	0.000264105121548364	0.00889642992771248	0.00691924528968813	1649/2213/5366	3
5	GO:0002504	antigen processing and presentation of peptide or polysaccharide antigen via MHC class II	3/67	36/18723	0.000287379012491191	0.00950440770402685	0.00739210321125667	972/2213/3112	3
5	GO:0002700	regulation of production of molecular mediator of immune response	5/67	164/18723	0.000302274378123215	0.00976839706873042	0.007597422331746	972/2213/3105/7805/6504	5
5	GO:0034976	response to endoplasmic reticulum stress	6/67	256/18723	0.000306101502428606	0.00976839706873042	0.007597422331746	595/1649/5610/2213/5366/83667	6
5	GO:0002347	response to tumor cell	3/67	39/18723	0.000365027342362125	0.0114480126854604	0.00890375223474947	3105/7805/7001	3
5	GO:0002718	regulation of cytokine production involved in immune response	4/67	96/18723	0.000388479713489131	0.0119770270989276	0.00931519598446729	972/3105/7805/6504	4
5	GO:0002367	cytokine production involved in immune response	4/67	98/18723	0.000420174015075839	0.0126039810937958	0.00980281276008306	972/3105/7805/6504	4
5	GO:0048872	homeostasis of number of cells	6/67	272/18723	0.000422673362683641	0.0126039810937958	0.00980281276008306	972/9636/5366/7001/23657/6772	6
5	GO:0032689	negative regulation of interferon-gamma production	3/67	42/18723	0.000455029789091998	0.0133499868767475	0.0103830226916748	1649/7805/6504	3
5	GO:1902237	positive regulation of endoplasmic reticulum stress-induced intrinsic apoptotic signaling pathway	2/67	10/18723	0.000557261775762488	0.0160751093183024	0.0125025010409412	1649/5366	2
5	GO:0019882	antigen processing and presentation	4/67	106/18723	0.000565589332804481	0.0160751093183024	0.0125025010409412	972/2213/3105/3112	4
5	GO:0034198	cellular response to amino acid starvation	3/67	46/18723	0.000595570848400236	0.0166668211267697	0.0129627080202416	5610/83667/54407	3
5	GO:0002832	negative regulation of response to biotic stimulus	4/67	108/18723	0.00060689535680497	0.0167264038489127	0.013009048796585	3105/9636/4938/7001	4
5	GO:0002357	defense response to tumor cell	2/67	11/18723	0.000679524356207719	0.0179758395097673	0.0139808039704449	7805/7001	2
5	GO:0002604	regulation of dendritic cell antigen processing and presentation	2/67	11/18723	0.000679524356207719	0.0179758395097673	0.0139808039704449	972/2213	2
5	GO:0022408	negative regulation of cell-cell adhesion	5/67	196/18723	0.000681876265076384	0.0179758395097673	0.0139808039704449	445/972/2213/7805/7001	5
5	GO:0042594	response to starvation	5/67	197/18723	0.000697716718650233	0.0181306673032111	0.0141012221032468	1649/5610/5366/83667/54407	5
5	GO:1990928	response to amino acid starvation	3/67	49/18723	0.000717331574825889	0.0183778328818069	0.0142934564353743	5610/83667/54407	3
5	GO:0002440	production of molecular mediator of immune response	6/67	308/18723	0.000811364066955117	0.0201466802427964	0.0156691867980199	972/2213/3105/3112/7805/6504	6
5	GO:0060907	positive regulation of macrophage cytokine production	2/67	12/18723	0.000813546019916485	0.0201466802427964	0.0156691867980199	972/7805	2
5	GO:0002702	positive regulation of production of molecular mediator of immune response	4/67	117/18723	0.000819601065402381	0.0201466802427964	0.0156691867980199	972/3105/7805/6504	4
5	GO:0071346	cellular response to interferon-gamma	4/67	118/18723	0.000846093665173627	0.0205205916926777	0.0159599983999067	445/115362/6672/6772	4
5	GO:0002707	negative regulation of lymphocyte mediated immunity	3/67	53/18723	0.000902821893792333	0.0216083292737928	0.0168059920395692	2213/3105/6504	3
5	GO:0010506	regulation of autophagy	6/67	317/18723	0.000941893832388799	0.0222507127417562	0.0173056091692487	1649/10135/5286/10769/83667/10346	6
5	GO:0050868	negative regulation of T cell activation	4/67	122/18723	0.000958129392470197	0.0223440687808114	0.0173782173209169	972/2213/7805/7001	4
5	GO:0010508	positive regulation of autophagy	4/67	124/18723	0.00101789108139016	0.0234372642664393	0.0182284558745953	5286/10769/83667/10346	4
5	GO:0031669	cellular response to nutrient levels	5/67	215/18723	0.00103270617351548	0.0234811566203082	0.0182625933842737	5610/10135/5366/83667/54407	5
5	GO:0045088	regulation of innate immune response	5/67	218/18723	0.00109844374328765	0.0246675206054349	0.0191852942297413	2213/115362/3105/9636/4938	5
5	GO:0043517	positive regulation of DNA damage response	signal transduction by p53 class mediator	2/67	14/18723	0.00111653423595196	0.0247679972584953	0.019263440476501	1655/5366	2
5	GO:0032481	positive regulation of type I interferon production	3/67	58/18723	0.00117410480588643	0.0257312848422581	0.0200126424744625	9636/4938/6772	3
5	GO:0002468	dendritic cell antigen processing and presentation	2/67	15/18723	0.00128533567937058	0.0275061835385305	0.0213930792950349	972/2213	2
5	GO:0140374	antiviral innate immune response	2/67	15/18723	0.00128533567937058	0.0275061835385305	0.0213930792950349	4599/4938	2
5	GO:0051770	positive regulation of nitric-oxide synthase biosynthetic process	2/67	16/18723	0.00146556598437685	0.0309984247160639	0.0241091882864442	10135/6772	2
5	GO:0002704	negative regulation of leukocyte mediated immunity	3/67	63/18723	0.00149191867433314	0.0311931042369193	0.0242606	2213/3105/6504	3
5	GO:0010934	macrophage cytokine production	2/67	17/18723	0.00165714365952459	0.0338690372660137	0.0263418223347255	972/7805	2
5	GO:0010935	regulation of macrophage cytokine production	2/67	17/18723	0.00165714365952459	0.0338690372660137	0.0263418223347255	972/7805	2
5	GO:2001233	regulation of apoptotic signaling pathway	6/67	356/18723	0.00170426585286984	0.0344451065152249	0.0267898632310768	972/1649/2537/5366/7001/6672	6
5	GO:0042110	T cell activation	7/67	487/18723	0.00174512136171839	0.0348832500765467	0.0271306316963507	972/2213/3105/3112/7805/7001/6504	7
5	GO:1901653	cellular response to peptide	6/67	359/18723	0.00177802837811914	0.0351547132586816	0.0273417636177588	445/2213/10135/5286/11031/6772	6
5	GO:0070997	neuron death	6/67	361/18723	0.00182853680141933	0.0357646069008792	0.0278161116141209	1649/2213/10135/22800/6418/23657	6
5	GO:1900225	regulation of NLRP3 inflammasome complex assembly	2/67	18/18723	0.00185998763512497	0.0358321247857872	0.0278686240051492	5610/115362	2
5	GO:0031668	cellular response to extracellular stimulus	5/67	246/18723	0.0018713863961791	0.0358321247857872	0.0278686240051492	5610/10135/5366/83667/54407	5
5	GO:0015807	L-amino acid transport	3/67	69/18723	0.00193856967705096	0.0367318566932885	0.028568395240751	81539/54407/23657	3
5	GO:0001959	regulation of cytokine-mediated signaling pathway	4/67	150/18723	0.00205088367986493	0.037892664897177	0.0294712199425977	972/9636/7805/4938	4
5	GO:0044546	NLRP3 inflammasome complex assembly	2/67	19/18723	0.00207401726134457	0.037892664897177	0.0294712199425977	5610/115362	2
5	GO:2001236	regulation of extrinsic apoptotic signaling pathway	4/67	151/18723	0.0021010795495462	0.037892664897177	0.0294712199425977	2537/5366/7001/6672	4
5	GO:0032722	positive regulation of chemokine production	3/67	71/18723	0.00210399073920554	0.037892664897177	0.0294712199425977	972/5610/4938	3
5	GO:0045824	negative regulation of innate immune response	3/67	71/18723	0.00210399073920554	0.037892664897177	0.0294712199425977	3105/9636/4938	3
5	GO:0032729	positive regulation of interferon-gamma production	3/67	72/18723	0.00218989013667138	0.0387763457337502	0.0301585073731433	3105/9636/6504	3
5	GO:0043555	regulation of translation in response to stress	2/67	20/18723	0.00229915230631129	0.0387763457337502	0.0301585073731433	5610/83667	2
5	GO:0060339	negative regulation of type I interferon-mediated signaling pathway	2/67	20/18723	0.00229915230631129	0.0387763457337502	0.0301585073731433	9636/4938	2
5	GO:0072567	chemokine (C-X-C motif) ligand 2 production	2/67	20/18723	0.00229915230631129	0.0387763457337502	0.0301585073731433	972/4938	2
5	GO:0140632	inflammasome complex assembly	2/67	20/18723	0.00229915230631129	0.0387763457337502	0.0301585073731433	5610/115362	2
5	GO:2000341	regulation of chemokine (C-X-C motif) ligand 2 production	2/67	20/18723	0.00229915230631129	0.0387763457337502	0.0301585073731433	972/4938	2
5	GO:0031348	negative regulation of defense response	5/67	258/18723	0.00230227891107478	0.0387763457337502	0.0301585073731433	2213/3105/9636/4938/10769	5
5	GO:0009267	cellular response to starvation	4/67	156/18723	0.00236486010091259	0.0391607670251873	0.0304574930597215	5610/5366/83667/54407	4
5	GO:0030968	endoplasmic reticulum unfolded protein response	3/67	74/18723	0.00236816073269412	0.0391607670251873	0.0304574930597215	595/1649/5610	3
5	GO:0051250	negative regulation of lymphocyte activation	4/67	157/18723	0.00242022700576343	0.039661197508862	0.0308467055073121	972/2213/7805/7001	4
5	GO:0051767	nitric-oxide synthase biosynthetic process	2/67	21/18723	0.00253531295422816	0.0404163236270388	0.0314340088277192	10135/6772	2
5	GO:0051769	regulation of nitric-oxide synthase biosynthetic process	2/67	21/18723	0.00253531295422816	0.0404163236270388	0.0314340088277192	10135/6772	2
5	GO:0061081	positive regulation of myeloid leukocyte cytokine production involved in immune response	2/67	21/18723	0.00253531295422816	0.0404163236270388	0.0314340088277192	972/7805	2
5	GO:0072332	intrinsic apoptotic signaling pathway by p53 class mediator	3/67	76/18723	0.00255518263722346	0.0404163236270388	0.0314340088277192	972/1655/5366	3
5	GO:0060759	regulation of response to cytokine stimulus	4/67	162/18723	0.00271050994984838	0.0425035999894329	0.0330573990253741	972/9636/7805/4938	4
5	GO:2000773	negative regulation of cellular senescence	2/67	22/18723	0.00278241980349497	0.0432583044663022	0.033644374412031	10135/10769	2
5	GO:0006541	glutamine metabolic process	2/67	23/18723	0.00304039386483776	0.0468684444079651	0.0364521797889558	2673/26227	2
5	GO:1905897	regulation of response to endoplasmic reticulum stress	3/67	82/18723	0.00317016419790393	0.0484582241679601	0.0376886393806536	1649/2213/5366	3
5	GO:0001911	negative regulation of leukocyte mediated cytotoxicity	2/67	24/18723	0.00330915655944599	0.0493389818166578	0.0383736532864142	2213/3105	2
5	GO:0002726	positive regulation of T cell cytokine production	2/67	24/18723	0.00330915655944599	0.0493389818166578	0.0383736532864142	3105/6504	2
5	GO:0036003	positive regulation of transcription from RNA polymerase II promoter in response to stress	2/67	24/18723	0.00330915655944599	0.0493389818166578	0.0383736532864142	1649/83667	2
