# Supplementary material for: Integrative Analysis of Bulk RNA-Seq and Single-Cell RNA-Seq Unveils Novel Prognostic Biomarkers in Multiple Myeloma
Source: Biomolecules. 2022 Dec 12;12(12):1855. doi: 10.3390/biom12121855 (PMC9776050; doi:10.3390/biom12121855)
Supplement: Supplementary file 1 [file biomolecules-12-01855-s001.zip › Table S4.xlsx]

## Sheet: 工作表 1 - Table S3
Table S3
Cluster	ID	Description	GeneRatio	BgRatio	pvalue	p.adjust	qvalue	geneID	Count
0	GO:1904813	ficolin-1-rich granule lumen	4/21	124/19550	8.48749260173676e-06	0.000629830257346561	0.000433146422596231	1471/2950/4860/25797	4
0	GO:0005788	endoplasmic reticulum lumen	5/21	313/19550	1.67954735292416e-05	0.000629830257346561	0.000433146422596231	1471/7184/7873/51237/9601	5
0	GO:0101002	ficolin-1-rich granule	4/21	185/19550	4.09584834155175e-05	0.000837386249994095	0.000575886684206466	1471/2950/4860/25797	4
0	GO:0034663	endoplasmic reticulum chaperone complex	2/21	10/19550	4.91970201225625e-05	0.000837386249994095	0.000575886684206466	7184/51237	2
0	GO:0016529	sarcoplasmic reticulum	3/21	70/19550	5.58257499996063e-05	0.000837386249994095	0.000575886684206466	2946/7184/7873	3
0	GO:0016528	sarcoplasm	3/21	79/19550	8.01477996777551e-05	0.00100184749597194	0.000688989856878948	2946/7184/7873	3
0	GO:0009898	cytoplasmic side of plasma membrane	3/21	172/19550	0.000792079516573426	0.00848656624900099	0.00583637538527788	5996/5997/6277	3
0	GO:0098562	cytoplasmic side of membrane	3/21	197/19550	0.0011723564696609	0.0109908419030709	0.00755861408070843	5996/5997/6277	3
0	GO:1904724	tertiary granule lumen	2/21	55/19550	0.00157689007771574	0.0131407506476312	0.00903714781380951	1471/25797	2
0	GO:0034774	secretory granule lumen	3/21	322/19550	0.00472469853703195	0.0300315432518577	0.0206532718504004	2950/4860/25797	3
0	GO:0060205	cytoplasmic vesicle lumen	3/21	325/19550	0.00484837361354762	0.0300315432518577	0.0206532718504004	2950/4860/25797	3
0	GO:0031983	vesicle lumen	3/21	327/19550	0.00493191091400395	0.0300315432518577	0.0206532718504004	2950/4860/25797	3
0	GO:0031234	extrinsic component of cytoplasmic side of plasma membrane	2/21	101/19550	0.00520546749698866	0.0300315432518577	0.0206532718504004	5996/6277	2
0	GO:0042470	melanosome	2/21	109/19550	0.006035964886391	0.030179824431955	0.0207552476795199	7184/9601	2
0	GO:0048770	pigment granule	2/21	109/19550	0.006035964886391	0.030179824431955	0.0207552476795199	7184/9601	2
0	GO:0140534	endoplasmic reticulum protein-containing complex	2/21	125/19550	0.00786586994019733	0.036871265344675	0.0253570807282677	7184/51237	2
0	GO:0062023	collagen-containing extracellular matrix	3/21	425/19550	0.0101424129393815	0.0447459394384476	0.0307726460699499	7184/6275/6277	3
1	GO:0140534	endoplasmic reticulum protein-containing complex	13/89	125/19550	1.47173242441625e-14	3.00233414580916e-12	2.29280419803795e-12	1603/1650/91319/7184/3309/200185/51237/58505/10130/6184/6185/23753/90701	13
1	GO:0008250	oligosaccharyltransferase complex	6/89	13/19550	1.2545072416192e-11	1.27959738645158e-09	9.77195114524427e-10	1603/1650/200185/58505/6184/6185	6
1	GO:0034663	endoplasmic reticulum chaperone complex	5/89	10/19550	4.31924740865165e-10	2.93708823788312e-08	2.24297760168577e-08	7184/3309/51237/10130/23753	5
1	GO:0042470	melanosome	8/89	109/19550	3.49711679385918e-08	1.42682365189454e-06	1.08962796945507e-06	967/7184/3309/9601/10130/5052/6184/6520	8
1	GO:0048770	pigment granule	8/89	109/19550	3.49711679385918e-08	1.42682365189454e-06	1.08962796945507e-06	967/7184/3309/9601/10130/5052/6184/6520	8
1	GO:0005788	endoplasmic reticulum lumen	11/89	313/19550	1.7892170375205e-07	6.08333792756968e-06	4.64568634303567e-06	1471/27248/7184/3309/3956/7873/51237/9601/10130/23753/64222	11
1	GO:0005774	vacuolar membrane	12/89	444/19550	7.93060155879748e-07	2.31120388284955e-05	1.76500606120606e-05	533/967/1650/11345/2629/3112/8519/10410/24141/6185/6520/252839	12
1	GO:0005765	lysosomal membrane	10/89	395/19550	1.24349966184581e-05	0.000281859923351717	0.000215249064272725	533/967/1650/2629/3112/8519/10410/24141/6520/252839	10
1	GO:0098852	lytic vacuole membrane	10/89	395/19550	1.24349966184581e-05	0.000281859923351717	0.000215249064272725	533/967/1650/2629/3112/8519/10410/24141/6520/252839	10
1	GO:0005793	endoplasmic reticulum-Golgi intermediate compartment	6/89	132/19550	3.10435753660353e-05	0.00063328893746712	0.000483626226755076	51614/3146/3309/24141/4925/10130	6
1	GO:0031091	platelet alpha granule	5/89	91/19550	5.96537034226564e-05	0.0011063050452929	0.000844856278139057	226/928/3082/5175/5552	5
1	GO:1904813	ficolin-1-rich granule lumen	5/89	124/19550	0.000256760979427165	0.00436493665026181	0.00333338815396671	226/427/1471/3146/4860	5
1	GO:0005635	nuclear envelope	8/89	468/19550	0.00131787828812883	0.0206805515983294	0.0157931972990338	894/10456/4259/4925/6277/6676/28959/64222	8
1	GO:0101002	ficolin-1-rich granule	5/89	185/19550	0.00157019924794422	0.0228800461843301	0.0174728938868981	226/427/1471/3146/4860	5
1	GO:0005744	TIM23 mitochondrial import inner membrane translocase complex	2/89	14/19550	0.00179963906161715	0.0244750912379932	0.0186909881487255	140823/10440	2
1	GO:1904724	tertiary granule lumen	3/89	55/19550	0.00201653817384263	0.0257108617164936	0.0196347137979414	226/427/1471	3
1	GO:0032585	multivesicular body membrane	2/89	16/19550	0.00235914761674456	0.0283097714009348	0.0216194332679997	967/252839	2
1	GO:0031092	platelet alpha granule membrane	2/89	17/19550	0.0026658048787545	0.030212455292551	0.0230724632781091	928/5175	2
1	GO:0031093	platelet alpha granule lumen	3/89	67/19550	0.00354050536610318	0.0380138470886867	0.0290301825032283	226/3082/5552	3
1	GO:0016529	sarcoplasmic reticulum	3/89	70/19550	0.0040062235594426	0.0408634803063145	0.0312063729893423	10456/7184/7873	3
1	GO:0031902	late endosome membrane	4/89	146/19550	0.00446050149696144	0.0433305859704826	0.0330904371704408	967/10410/24141/252839	4
2	GO:0070469	respirasome	19/145	100/19550	8.08536595276138e-22	2.70859759417506e-19	1.98304238630884e-19	9377/1329/1337/1345/192286/126328/55967/4696/4697/4700/4714/4718/100532726/4722/4724/4725/10975/7388/27089	19
2	GO:0005746	mitochondrial respirasome	18/145	89/19550	3.02304028471595e-21	4.1936102592224e-19	3.07026297061687e-19	9377/1329/1337/1345/126328/55967/4696/4697/4700/4714/4718/100532726/4722/4724/4725/10975/7388/27089	18
2	GO:0098803	respiratory chain complex	18/145	90/19550	3.75547187393051e-21	4.1936102592224e-19	3.07026297061687e-19	9377/1329/1337/1345/126328/55967/4696/4697/4700/4714/4718/100532726/4722/4724/4725/10975/7388/27089	18
2	GO:0098798	mitochondrial protein-containing complex	24/145	268/19550	2.52571427453987e-19	2.11528570492714e-17	1.54866164728366e-17	9377/1329/1337/1345/7818/64951/126328/55967/4696/4697/4700/4714/4718/100532726/4722/4724/4725/140823/26517/401505/54543/10975/7388/27089	24
2	GO:0098800	inner mitochondrial membrane protein complex	19/145	147/19550	1.68340749374244e-18	1.12788302080744e-16	8.25755675877871e-17	9377/1329/1337/1345/126328/55967/4696/4697/4700/4714/4718/100532726/4722/4724/4725/140823/10975/7388/27089	19
2	GO:0005743	mitochondrial inner membrane	25/145	495/19550	3.11766931912298e-14	1.69150638303353e-12	1.2384005883639e-12	116228/9377/1329/1337/1345/7818/192286/64951/126328/55967/4696/4697/4700/25915/4714/4718/100532726/4722/4724/4725/140823/26517/10975/7388/27089	25
2	GO:0005747	mitochondrial respiratory chain complex I	11/145	48/19550	4.54434550665724e-14	1.69150638303353e-12	1.2384005883639e-12	126328/55967/4696/4697/4700/4714/4718/100532726/4722/4724/4725	11
2	GO:0030964	NADH dehydrogenase complex	11/145	48/19550	4.54434550665724e-14	1.69150638303353e-12	1.2384005883639e-12	126328/55967/4696/4697/4700/4714/4718/100532726/4722/4724/4725	11
2	GO:0045271	respiratory chain complex I	11/145	48/19550	4.54434550665724e-14	1.69150638303353e-12	1.2384005883639e-12	126328/55967/4696/4697/4700/4714/4718/100532726/4722/4724/4725	11
2	GO:1990204	oxidoreductase complex	14/145	112/19550	1.03971588362798e-13	3.48304821015374e-12	2.55004000931916e-12	126328/55967/4696/4697/4700/4714/4718/100532726/4722/4724/4725/10975/7388/27089	14
2	GO:0070069	cytochrome complex	8/145	42/19550	7.19091752254317e-10	2.18996124550178e-08	1.60333376339958e-08	9377/1329/1337/1345/4697/10975/7388/27089	8
2	GO:1904813	ficolin-1-rich granule lumen	11/145	124/19550	2.10599820718755e-09	5.87924499506523e-08	4.3043647567956e-08	226/10092/1471/1915/2495/3312/4282/4831/5478/5701/6727	11
2	GO:0101002	ficolin-1-rich granule	12/145	185/19550	1.36319486867964e-08	3.51284831544369e-07	2.57185752552515e-07	226/10092/1471/8655/1915/2495/3312/4282/4831/5478/5701/6727	12
2	GO:1990351	transporter complex	16/145	381/19550	2.48878313349755e-08	5.95530249801198e-07	4.36004864740548e-07	1192/126328/55967/4696/4697/4700/4714/4718/100532726/4722/4724/4725/26517/10975/7388/27089	16
2	GO:0005774	vacuolar membrane	17/145	444/19550	3.42619747261282e-08	7.65184102216862e-07	5.6021334113599e-07	302/8992/9296/684/967/1915/3122/3312/8519/10581/24141/4718/5908/6009/7311/8673/55062	17
2	GO:1902495	transmembrane transporter complex	15/145	366/19550	9.59434031008522e-08	2.00881500242409e-06	1.47071137648017e-06	1192/126328/55967/4696/4697/4700/4714/4718/100532726/4722/4724/4725/10975/7388/27089	15
2	GO:0005765	lysosomal membrane	15/145	395/19550	2.56302851530528e-07	4.77008084792928e-06	3.49231370798907e-06	302/8992/684/967/1915/3122/3312/8519/10581/24141/4718/5908/6009/7311/8673	15
2	GO:0098852	lytic vacuole membrane	15/145	395/19550	2.56302851530528e-07	4.77008084792928e-06	3.49231370798907e-06	302/8992/684/967/1915/3122/3312/8519/10581/24141/4718/5908/6009/7311/8673	15
2	GO:0005751	mitochondrial respiratory chain complex IV	5/145	20/19550	2.96851635630605e-07	5.23396304927646e-06	3.83193524110421e-06	9377/1329/1337/1345/4697	5
2	GO:0045277	respiratory chain complex IV	5/145	28/19550	1.79394842565051e-06	3.00486361296461e-05	2.19994727987668e-05	9377/1329/1337/1345/4697	5
2	GO:0140534	endoplasmic reticulum protein-containing complex	8/145	125/19550	4.27119519879692e-06	6.8135732933189e-05	4.98841344019891e-05	567/91319/7184/51237/5479/23478/90701/23480	8
2	GO:0034774	secretory granule lumen	12/145	322/19550	5.19298039318674e-06	7.90749287144345e-05	5.78930350053833e-05	226/302/10092/567/1915/2512/3312/4282/4831/5478/5701/6727	12
2	GO:0060205	cytoplasmic vesicle lumen	12/145	325/19550	5.70645104279542e-06	8.31156999711507e-05	6.08514001359878e-05	226/302/10092/567/1915/2512/3312/4282/4831/5478/5701/6727	12
2	GO:0031983	vesicle lumen	12/145	327/19550	6.07309190011627e-06	8.47702411057896e-05	6.2062737400311e-05	226/302/10092/567/1915/2512/3312/4282/4831/5478/5701/6727	12
2	GO:0098576	lumenal side of membrane	5/145	36/19550	6.56067133771013e-06	8.79129959253157e-05	6.4363638807851e-05	821/3106/3107/3122/3312	5
2	GO:0042470	melanosome	7/145	109/19550	1.69267335680445e-05	0.000210016879455367	0.000153759412138572	302/821/967/7184/3312/5479/5901	7
2	GO:0048770	pigment granule	7/145	109/19550	1.69267335680445e-05	0.000210016879455367	0.000153759412138572	302/821/967/7184/3312/5479/5901	7
2	GO:0030176	integral component of endoplasmic reticulum membrane	8/145	162/19550	2.84781420687667e-05	0.000340720628322744	0.000249451394812881	567/821/91319/3106/3107/3122/54499/51398	8
2	GO:0070820	tertiary granule	8/145	164/19550	3.10950240340305e-05	0.000359201139703456	0.000262981509979278	226/567/966/1471/8655/2495/258010/8673	8
2	GO:0042611	MHC protein complex	4/145	25/19550	3.25321873493551e-05	0.000363276092067798	0.000265964900084201	567/3106/3107/3122	4
2	GO:0031227	intrinsic component of endoplasmic reticulum membrane	8/145	170/19550	4.01832459868118e-05	0.000434238303405869	0.000317918380812467	567/821/91319/3106/3107/3122/54499/51398	8
2	GO:0034663	endoplasmic reticulum chaperone complex	3/145	10/19550	4.61616805490347e-05	0.000483255093247707	0.00035380498578701	7184/51237/5479	3
2	GO:0071556	integral component of lumenal side of endoplasmic reticulum membrane	4/145	29/19550	5.96892902056573e-05	0.000588115065261624	0.000430575994362791	821/3106/3107/3122	4
2	GO:0098553	lumenal side of endoplasmic reticulum membrane	4/145	29/19550	5.96892902056573e-05	0.000588115065261624	0.000430575994362791	821/3106/3107/3122	4
2	GO:0035577	azurophil granule membrane	5/145	58/19550	6.99512905728568e-05	0.00066502949218529	0.000486887263720888	684/967/4718/5908/8673	5
2	GO:0030134	COPII-coated ER to Golgi transport vesicle	6/145	94/19550	7.14658558766282e-05	0.00066502949218529	0.000486887263720888	567/966/3106/3107/3122/51124	6
2	GO:0030135	coated vesicle	10/145	299/19550	8.06863243016263e-05	0.00073053834164986	0.000534848181003668	375/567/966/3106/3107/3122/3312/51124/8673/55062	10
2	GO:1905368	peptidase complex	6/145	99/19550	9.54141364604391e-05	0.000828623530124225	0.000606659175236275	5687/5701/5710/5721/23478/90701	6
2	GO:0012507	ER to Golgi transport vesicle membrane	5/145	62/19550	9.64666199249098e-05	0.000828623530124225	0.000606659175236275	567/966/3106/3107/3122	5
2	GO:0030667	secretory granule membrane	10/145	311/19550	0.000111577809150767	0.000934464151637672	0.000684148145582333	684/966/967/8655/3106/3107/4718/5908/258010/8673	10
2	GO:0005750	mitochondrial respiratory chain complex III	3/145	14/19550	0.000137005315365572	0.00109278049160635	0.000800056102260106	10975/7388/27089	3
2	GO:0045275	respiratory chain complex III	3/145	14/19550	0.000137005315365572	0.00109278049160635	0.000800056102260106	10975/7388/27089	3
2	GO:0005766	primary lysosome	7/145	155/19550	0.000159128776973649	0.00121154864286755	0.00088700968982919	302/684/967/2512/4718/5908/8673	7
2	GO:0042582	azurophil granule	7/145	155/19550	0.000159128776973649	0.00121154864286755	0.00088700968982919	302/684/967/2512/4718/5908/8673	7
2	GO:0030670	phagocytic vesicle membrane	5/145	76/19550	0.000253453701595884	0.00188682200076936	0.00138139678296704	8992/567/3106/3107/8673	5
2	GO:0005770	late endosome	9/145	282/19550	0.000261066368064884	0.00190124420221165	0.00139195569242833	302/375/684/967/3122/3312/10581/24141/8673	9
2	GO:0005925	focal adhesion	11/145	418/19550	0.000291807898061472	0.00207990735852326	0.00152276013994004	308/375/10092/567/966/7184/3312/5216/5478/5479/25996	11
2	GO:0030055	cell-substrate junction	11/145	425/19550	0.000335955992226725	0.00234469286241569	0.00171661724098305	308/375/10092/567/966/7184/3312/5216/5478/5479/25996	11
2	GO:0030662	coated vesicle membrane	7/145	181/19550	0.000409818903039484	0.00280182311261688	0.00205129547600859	567/966/3106/3107/3122/3312/8673	7
2	GO:0005697	telomerase holoenzyme complex	3/145	22/19550	0.000554965261166603	0.00365251912769562	0.00267411455381957	55651/55505/6635	3
2	GO:0045335	phagocytic vesicle	6/145	137/19550	0.000556055150783512	0.00365251912769562	0.00267411455381957	8992/567/3106/3107/6504/8673	6
2	GO:0030666	endocytic vesicle membrane	7/145	193/19550	0.000601215909981661	0.00386864692941975	0.00283234794832617	8992/567/3106/3107/3122/7311/8673	7
2	GO:0055038	recycling endosome membrane	5/145	92/19550	0.000613662068033414	0.00386864692941975	0.00283234794832617	567/3106/3107/24141/8673	5
2	GO:0022624	proteasome accessory complex	3/145	23/19550	0.000634754559069667	0.00386864692941975	0.00283234794832617	5701/5710/5721	3
2	GO:0031301	integral component of organelle membrane	10/145	387/19550	0.000635150988412198	0.00386864692941975	0.00283234794832617	567/821/91319/51024/3106/3107/3122/51124/54499/51398	10
2	GO:1904724	tertiary granule lumen	4/145	55/19550	0.000738231084131548	0.00441620380685837	0.00323323012410998	226/567/1471/2495	4
2	GO:0031902	late endosome membrane	6/145	146/19550	0.0007768349557826	0.00456560895065212	0.00334261393716243	302/967/3122/10581/24141/8673	6
2	GO:0030139	endocytic vesicle	9/145	336/19550	0.000921690789695822	0.00532355887151897	0.00389753092557398	8992/567/3106/3107/3122/7184/6504/7311/8673	9
2	GO:0000502	proteasome complex	4/145	60/19550	0.00102573270869345	0.00582407554936109	0.00426397361508604	5687/5701/5710/5721	4
2	GO:0031300	intrinsic component of organelle membrane	10/145	417/19550	0.00112029622299219	0.00625498724503975	0.00457945649047686	567/821/91319/51024/3106/3107/3122/51124/54499/51398	10
2	GO:0005689	U12-type spliceosomal complex	3/145	29/19550	0.00126772684871981	0.0069621064642809	0.00509715885680267	83443/6635/4904	3
2	GO:1905369	endopeptidase complex	4/145	66/19550	0.00146490631524638	0.00791521960657319	0.005794960466085	5687/5701/5710/5721	4
2	GO:0005790	smooth endoplasmic reticulum	3/145	33/19550	0.00185236879934812	0.0097240727211231	0.00711927397964393	821/5479/258010	3
2	GO:0031901	early endosome membrane	6/145	173/19550	0.00185773329597576	0.0097240727211231	0.00711927397964393	567/3106/3107/3122/24141/8673	6
2	GO:0070821	tertiary granule membrane	4/145	73/19550	0.00212564352430738	0.0109552397021996	0.00802064682046347	966/8655/258010/8673	4
2	GO:0072588	box H/ACA RNP complex	2/145	10/19550	0.00236439769351735	0.0118324885645252	0.00866290600325016	55651/55505	2
2	GO:0005788	endoplasmic reticulum lumen	8/145	313/19550	0.00236649771290503	0.0118324885645252	0.00866290600325016	567/821/1471/51726/7184/3956/51237/5479	8
2	GO:0044754	autolysosome	2/145	11/19550	0.00287579111946466	0.0141675003679509	0.0103724354618462	2495/2512	2
2	GO:0055037	recycling endosome	6/145	195/19550	0.0033717874108252	0.0163702722119774	0.0119851482337494	567/3106/3107/24141/5901/8673	6
2	GO:0005758	mitochondrial intermembrane space	4/145	86/19550	0.0038512293980892	0.0184308835479983	0.0134937811993201	51142/4725/25996/26517	4
2	GO:0030658	transport vesicle membrane	6/145	212/19550	0.0050600485196393	0.0238748768180164	0.0174794856201032	567/966/3106/3107/3122/24141	6
2	GO:0005852	eukaryotic translation initiation factor 3 complex	2/145	15/19550	0.00538446859152726	0.0247095476460497	0.0180905721964795	3646/8667	2
2	GO:0033290	eukaryotic 48S preinitiation complex	2/145	15/19550	0.00538446859152726	0.0247095476460497	0.0180905721964795	3646/8667	2
2	GO:0031970	organelle envelope lumen	4/145	96/19550	0.0056919695023458	0.025767699774133	0.0188652758754847	51142/4725/25996/26517	4
2	GO:0005786	signal recognition particle	endoplasmic reticulum targeting	2/145	16/19550	0.00612389332526974	0.026993477157439	0.0197627028363968	6727/6728	2
2	GO:0048500	signal recognition particle	2/145	16/19550	0.00612389332526974	0.026993477157439	0.0197627028363968	6727/6728	2
2	GO:0005776	autophagosome	4/145	100/19550	0.00656809154848957	0.0285754632304416	0.0209209204483673	2495/2512/3312/55062	4
2	GO:0005767	secondary lysosome	2/145	17/19550	0.00690683916395102	0.0289223889990449	0.0211749148052709	2495/2512	2
2	GO:0016282	eukaryotic 43S preinitiation complex	2/145	17/19550	0.00690683916395102	0.0289223889990449	0.0211749148052709	3646/8667	2
2	GO:0042613	MHC class II protein complex	2/145	17/19550	0.00690683916395102	0.0289223889990449	0.0211749148052709	567/3122	2
2	GO:0070993	translation preinitiation complex	2/145	18/19550	0.00773262897095875	0.0319806259910023	0.0234139382746379	3646/8667	2
2	GO:0005838	proteasome regulatory particle	2/145	19/19550	0.00860059313903682	0.0351365695314309	0.0257244955249753	5701/5710	2
2	GO:0005742	mitochondrial outer membrane translocase complex	2/145	22/19550	0.0114509471454395	0.0462176782376172	0.0338372946720025	401505/54543	2
2	GO:0098799	outer mitochondrial membrane protein complex	2/145	23/19550	0.0124810607250938	0.0497756588441239	0.036442194848958	401505/54543	2
3	GO:0005925	focal adhesion	9/92	418/19550	0.000155411574896058	0.0215530217301074	0.0191685306042201	60/960/1535/3303/3304/3315/3936/7171/7408	9
3	GO:0030055	cell-substrate junction	9/92	425/19550	0.000175943034531489	0.0215530217301074	0.0191685306042201	60/960/1535/3303/3304/3315/3936/7171/7408	9
3	GO:1904813	ficolin-1-rich granule lumen	5/92	124/19550	0.000299639230236243	0.0244705371359599	0.0217632704066324	2950/3320/3303/3304/6727	5
3	GO:0016235	aggresome	3/92	35/19550	0.000591846389016971	0.0362505913272895	0.0322400532964508	3303/3304/29979	3
4	GO:0098798	mitochondrial protein-containing complex	6/43	268/19550	2.49942769651615e-05	0.00185230414750468	0.00142667841913069	1337/740/55173/55967/4722/4725	6
4	GO:0005746	mitochondrial respirasome	4/43	89/19550	4.32391027216701e-05	0.00185230414750468	0.00142667841913069	1337/55967/4722/4725	4
4	GO:0098803	respiratory chain complex	4/43	90/19550	4.51781499391386e-05	0.00185230414750468	0.00142667841913069	1337/55967/4722/4725	4
4	GO:0070469	respirasome	4/43	100/19550	6.82346784995474e-05	0.00209821636386108	0.00161608449077875	1337/55967/4722/4725	4
4	GO:1990204	oxidoreductase complex	4/43	112/19550	0.000106029961389849	0.00245987288037004	0.00189463893224907	4689/55967/4722/4725	4
4	GO:0005747	mitochondrial respiratory chain complex I	3/43	48/19550	0.000159991732056588	0.00245987288037004	0.00189463893224907	55967/4722/4725	3
4	GO:0030964	NADH dehydrogenase complex	3/43	48/19550	0.000159991732056588	0.00245987288037004	0.00189463893224907	55967/4722/4725	3
4	GO:0045271	respiratory chain complex I	3/43	48/19550	0.000159991732056588	0.00245987288037004	0.00189463893224907	55967/4722/4725	3
4	GO:0098800	inner mitochondrial membrane protein complex	4/43	147/19550	0.000301485113314398	0.00412029654863011	0.00317352750857261	1337/55967/4722/4725	4
4	GO:0005743	mitochondrial inner membrane	6/43	495/19550	0.000703635681557409	0.00865471888315613	0.00666602224633334	1337/740/55173/55967/4722/4725	6
4	GO:0005635	nuclear envelope	5/43	468/19550	0.00350156662322944	0.0391538813324746	0.0301570331187224	3429/4925/5025/5901/4904	5
5	GO:0042611	MHC protein complex	3/71	25/19550	9.96859189274247e-05	0.0193390682719204	0.0162645446671061	972/3105/3112	3
5	GO:0005765	lysosomal membrane	7/71	395/19550	0.000570259854164488	0.0368768039026369	0.0310141324194721	972/3112/8519/10581/10410/7805/2040	7
5	GO:0098852	lytic vacuole membrane	7/71	395/19550	0.000570259854164488	0.0368768039026369	0.0310141324194721	972/3112/8519/10581/10410/7805/2040	7
