# Supplementary material for: Integrative Analysis of Bulk RNA-Seq and Single-Cell RNA-Seq Unveils Novel Prognostic Biomarkers in Multiple Myeloma
Source: Biomolecules. 2022 Dec 12;12(12):1855. doi: 10.3390/biom12121855 (PMC9776050; doi:10.3390/biom12121855)
Supplement: Supplementary file 1 [file biomolecules-12-01855-s001.zip › Table S5.xlsx]

## Sheet: 工作表 1 - Table S4
Table S4
Cluster	ID	Description	GeneRatio	BgRatio	pvalue	p.adjust	qvalue	geneID	Count
0	GO:0004602	glutathione peroxidase activity	2/20	22/18368	0.00025681515097024	0.0102106946264326	0.00619596330272689	2946/2950	2
0	GO:0001965	G-protein alpha-subunit binding	2/20	24/18368	0.000306443572985773	0.0102106946264326	0.00619596330272689	5996/5997	2
0	GO:0004364	glutathione transferase activity	2/20	26/18368	0.000360377457403503	0.0102106946264326	0.00619596330272689	2946/2950	2
0	GO:0005504	fatty acid binding	2/20	39/18368	0.000814717316184223	0.0173127429689147	0.0105055653929018	2946/2950	2
0	GO:0004601	peroxidase activity	2/20	51/18368	0.00139090889830192	0.0217971423433957	0.0132267489142587	2946/2950	2
0	GO:0016684	oxidoreductase activity	acting on peroxide as acceptor	2/20	55/18368	0.0016157788640561	0.0217971423433957	0.0132267489142587	2946/2950	2
0	GO:0016765	transferase activity	transferring alkyl or aryl (other than methyl) groups	2/20	58/18368	0.00179505878122082	0.0217971423433957	0.0132267489142587	2946/2950	2
0	GO:0033293	monocarboxylic acid binding	2/20	73/18368	0.00282608071547389	0.0300271076019101	0.0182207835602922	2946/2950	2
0	GO:0016209	antioxidant activity	2/20	86/18368	0.00389734071537194	0.0346502324256593	0.021026147230431	2946/2950	2
0	GO:0048306	calcium-dependent protein binding	2/20	88/18368	0.0040764979324305	0.0346502324256593	0.021026147230431	6275/6277	2
0	GO:0003924	GTPase activity	3/20	337/18368	0.0055352355766506	0.0427722749104819	0.0259546931345339	400/5996/5997	3
1	GO:0008047	enzyme activator activity	6/88	110/18368	1.46265639230221e-05	0.00370052067252459	0.00329482597844919	400/8837/1603/1650/54344/200185	6
1	GO:0140677	molecular function activator activity	6/88	150/18368	8.38070885153905e-05	0.0106015966971969	0.0094393247064703	400/8837/1603/1650/54344/200185	6
1	GO:0051787	misfolded protein binding	3/88	29/18368	0.00035479971353788	0.0299214425083612	0.0266411012972303	91319/3309/23753	3
2	GO:0015453	oxidoreduction-driven active transmembrane transporter activity	13/139	72/18368	7.30519069842706e-15	2.14042087463913e-12	1.67634902342853e-12	9377/1329/1337/55967/4696/4697/4700/4714/4718/4722/4724/4725/7388	13
2	GO:0009055	electron transfer activity	14/139	126/18368	6.95386335275539e-13	1.01874098117867e-10	7.97864321526672e-11	9377/1329/1337/55967/4696/4697/4700/4714/4718/4722/4724/4725/10975/7388	14
2	GO:0015399	primary active transmembrane transporter activity	15/139	181/18368	7.53961162858155e-12	7.36368735724798e-10	5.76714152642378e-10	8992/9296/9377/1329/1337/55967/4696/4697/4700/4714/4718/4722/4724/4725/7388	15
2	GO:0008137	NADH dehydrogenase (ubiquinone) activity	9/139	42/18368	2.26052645130961e-11	1.65583562558429e-09	1.29682833259341e-09	55967/4696/4697/4700/4714/4718/4722/4724/4725	9
2	GO:0050136	NADH dehydrogenase (quinone) activity	9/139	43/18368	2.84069154483725e-11	1.66464524527463e-09	1.30372790899899e-09	55967/4696/4697/4700/4714/4718/4722/4724/4725	9
2	GO:0003954	NADH dehydrogenase activity	9/139	45/18368	4.40726096001877e-11	1.84475351612214e-09	1.44478629967532e-09	55967/4696/4697/4700/4714/4718/4722/4724/4725	9
2	GO:0003955	NAD(P)H dehydrogenase (quinone) activity	9/139	45/18368	4.40726096001877e-11	1.84475351612214e-09	1.44478629967532e-09	55967/4696/4697/4700/4714/4718/4722/4724/4725	9
2	GO:0016655	oxidoreductase activity	acting on NAD(P)H	quinone or similar compound as acceptor	9/139	57/18368	4.1441110071125e-10	1.51778065635495e-08	1.18870552572437e-08	55967/4696/4697/4700/4714/4718/4722/4724/4725	9
2	GO:0016651	oxidoreductase activity	acting on NAD(P)H	9/139	88/18368	2.15916003147762e-08	7.02926543581048e-07	5.5052267469254e-07	55967/4696/4697/4700/4714/4718/4722/4724/4725	9
2	GO:0022804	active transmembrane transporter activity	15/139	406/18368	4.57517292092172e-07	1.34052566583007e-05	1.04988178606414e-05	8992/9296/9377/1329/1337/55967/4696/4697/4700/4714/4718/4722/4724/4725/7388	15
2	GO:0051082	unfolded protein binding	7/139	122/18368	3.96590674590026e-05	0.00105637334231707	0.000827337483833739	821/51726/7184/3312/3336/5478/5479	7
2	GO:0045296	cadherin binding	11/139	332/18368	4.55172939341996e-05	0.00108508427463569	0.000849823502319312	226/302/831/1192/1937/3646/53827/3312/3939/5216/5901	11
2	GO:0023026	MHC class II protein complex binding	4/139	27/18368	4.81436708882729e-05	0.00108508427463569	0.000849823502319312	567/3122/3312/931	4
2	GO:0031386	protein tag	3/139	13/18368	0.000114739704138227	0.00240133809375003	0.00188069590241605	4738/7311/59286	3
2	GO:0023023	MHC protein complex binding	4/139	36/18368	0.000153280866155456	0.00299408625223657	0.0023449283383782	567/3122/3312/931	4
2	GO:0019003	GDP binding	5/139	75/18368	0.00026053559222617	0.00477105803264173	0.00373662888850691	375/4831/5901/5908/6009	5
2	GO:0003746	translation elongation factor activity	3/139	19/18368	0.000376026962827164	0.00612088333935328	0.00479379402902466	1915/1937/7284	3
2	GO:0004129	cytochrome-c oxidase activity	3/139	19/18368	0.000376026962827164	0.00612088333935328	0.00479379402902466	9377/1329/1337	3
2	GO:0016675	oxidoreductase activity	acting on a heme group of donors	3/139	20/18368	0.000439940725706652	0.00646616135313582	0.00506421115496177	9377/1329/1337	3
2	GO:0008135	translation factor activity	RNA binding	5/139	84/18368	0.000441376201579237	0.00646616135313582	0.00506421115496177	1915/1937/3646/8667/7284	5
2	GO:0015078	proton transmembrane transporter activity	6/139	130/18368	0.000466177039064576	0.00650427964028194	0.00509406488802394	8992/9296/9377/1329/1337/7388	6
2	GO:0051787	misfolded protein binding	3/139	29/18368	0.00134165793310325	0.0175699024368596	0.0137605127761286	91319/51726/3312	3
2	GO:0090079	translation regulator activity	nucleic acid binding	5/139	108/18368	0.00137920735852482	0.0175699024368596	0.0137605127761286	1915/1937/3646/8667/7284	5
2	GO:0003823	antigen binding	6/139	171/18368	0.00193124983625054	0.0229286194646727	0.0179573883359032	962/3106/3107/3122/100423062/6504	6
2	GO:0004857	enzyme inhibitor activity	4/139	70/18368	0.00195636684852156	0.0229286194646727	0.0179573883359032	302/308/8655/4946	4
2	GO:0042605	peptide antigen binding	3/139	36/18368	0.00252235051288049	0.0284249500105378	0.0222620409638845	3106/3107/3122	3
2	GO:0140678	molecular function inhibitor activity	5/139	128/18368	0.00290324213320468	0.0302124416974954	0.0236619805642321	302/308/8655/4946/29085	5
2	GO:0008199	ferric iron binding	2/139	11/18368	0.00299030992910365	0.0302124416974954	0.0236619805642321	2495/2512	2
2	GO:0047134	protein-disulfide reductase (NAD(P)) activity	2/139	11/18368	0.00299030992910365	0.0302124416974954	0.0236619805642321	2745/7295	2
2	GO:0016776	phosphotransferase activity	phosphate group as acceptor	3/139	39/18368	0.00317565289585535	0.0304342065669839	0.0238356638462457	2987/4830/4831	3
2	GO:0019001	guanyl nucleotide binding	9/139	398/18368	0.0033238723895682	0.0304342065669839	0.0238356638462457	375/7818/1915/4830/4831/5901/5908/6009/7284	9
2	GO:0032561	guanyl ribonucleotide binding	9/139	398/18368	0.0033238723895682	0.0304342065669839	0.0238356638462457	375/7818/1915/4830/4831/5901/5908/6009/7284	9
2	GO:0046790	virion binding	2/139	12/18368	0.00357062135909842	0.0311569658044014	0.0244017192216975	302/5478	2
2	GO:0061135	endopeptidase regulator activity	6/139	194/18368	0.00361548408651757	0.0311569658044014	0.0244017192216975	302/684/831/1471/5721/25816	6
2	GO:0019205	nucleobase-containing compound kinase activity	3/139	42/18368	0.00392383696830122	0.0319932165175433	0.0250566596041833	2987/4830/4831	3
2	GO:0016209	antioxidant activity	4/139	86/18368	0.00412911181925204	0.0319932165175433	0.0250566596041833	2745/4259/7001/7295	4
2	GO:0004859	phospholipase inhibitor activity	2/139	13/18368	0.0041989634781821	0.0319932165175433	0.0250566596041833	302/308	2
2	GO:0016668	oxidoreductase activity	acting on a sulfur group of donors	NAD(P) as acceptor	2/139	13/18368	0.0041989634781821	0.0319932165175433	0.0250566596041833	2745/7295	2
2	GO:0045182	translation regulator activity	5/139	140/18368	0.00425848274465593	0.0319932165175433	0.0250566596041833	1915/1937/3646/8667/7284	5
2	GO:0043021	ribonucleoprotein complex binding	5/139	149/18368	0.0055348468064096	0.0399962866547452	0.0313245571788556	91319/4830/6728/54499/10430	5
2	GO:0019215	intermediate filament binding	2/139	15/18368	0.00559675000970837	0.0399962866547452	0.0313245571788556	4830/4831	2
2	GO:0042625	ATPase-coupled ion transmembrane transporter activity	2/139	17/18368	0.00717777399344456	0.0467352840017613	0.0366024498379161	8992/9296	2
2	GO:0044769	ATPase activity	coupled to transmembrane movement of ions	rotational mechanism	2/139	17/18368	0.00717777399344456	0.0467352840017613	0.0366024498379161	8992/9296	2
2	GO:0046961	proton-transporting ATPase activity	rotational mechanism	2/139	17/18368	0.00717777399344456	0.0467352840017613	0.0366024498379161	8992/9296	2
2	GO:0070064	proline-rich region binding	2/139	17/18368	0.00717777399344456	0.0467352840017613	0.0366024498379161	5216/10567	2
2	GO:0005525	GTP binding	8/139	377/18368	0.00802897855296174	0.0488016846527835	0.0382208272114489	375/7818/1915/4830/5901/5908/6009/7284	8
2	GO:0004550	nucleoside diphosphate kinase activity	2/139	18/18368	0.00803519399943376	0.0488016846527835	0.0382208272114489	4830/4831	2
2	GO:0055102	lipase inhibitor activity	2/139	18/18368	0.00803519399943376	0.0488016846527835	0.0382208272114489	302/308	2
2	GO:0061134	peptidase regulator activity	6/139	230/18368	0.0081613738839126	0.0488016846527835	0.0382208272114489	302/684/831/1471/5721/25816	6
3	GO:0031625	ubiquitin protein ligase binding	12/94	297/18368	3.74887944889801e-08	1.01253172535024e-05	9.02448560435096e-06	573/3301/3320/3303/3304/3725/28951/10628/7316/7320/26043/7345	12
3	GO:0044389	ubiquitin-like protein ligase binding	12/94	316/18368	7.39074252080466e-08	1.01253172535024e-05	9.02448560435096e-06	573/3301/3320/3303/3304/3725/28951/10628/7316/7320/26043/7345	12
3	GO:0044183	protein folding chaperone	4/94	40/18368	5.10438844189331e-05	0.00359247953690831	0.00320190262221563	3337/3303/3304/3315	4
3	GO:0031072	heat shock protein binding	6/94	129/18368	5.2444956743187e-05	0.00359247953690831	0.00320190262221563	573/3301/3337/3303/3304/7538	6
3	GO:1990841	promoter-specific chromatin binding	4/94	62/18368	0.00028591646343056	0.0141498205077441	0.012611442019964	1958/1647/639/9960	4
3	GO:0004364	glutathione transferase activity	3/94	26/18368	0.000309850084111186	0.0141498205077441	0.012611442019964	2946/119391/2950	3
3	GO:0051082	unfolded protein binding	5/94	122/18368	0.000407777850746606	0.0159615901577957	0.0142262347929643	3301/3337/3320/3303/3304	5
3	GO:0061629	RNA polymerase II-specific DNA-binding transcription factor binding	7/94	299/18368	0.000863241999165367	0.0295660384714138	0.0263515978692586	60/3301/2203/3315/3398/3725/3164	7
3	GO:0030957	Tat protein binding	2/94	10/18368	0.00113531561251649	0.0345640530921688	0.0308062248074651	60/3301	2
4	GO:0015453	oxidoreduction-driven active transmembrane transporter activity	4/42	72/18368	2.17015583075866e-05	0.00334203997936834	0.00278693696160586	1337/55967/4722/4725	4
4	GO:0008137	NADH dehydrogenase (ubiquinone) activity	3/42	42/18368	0.000119937518318337	0.0045443820465923	0.00378957354534696	55967/4722/4725	3
4	GO:0050136	NADH dehydrogenase (quinone) activity	3/42	43/18368	0.000128727992133195	0.0045443820465923	0.00378957354534696	55967/4722/4725	3
4	GO:0003954	NADH dehydrogenase activity	3/42	45/18368	0.000147544871642607	0.0045443820465923	0.00378957354534696	55967/4722/4725	3
4	GO:0003955	NAD(P)H dehydrogenase (quinone) activity	3/42	45/18368	0.000147544871642607	0.0045443820465923	0.00378957354534696	55967/4722/4725	3
4	GO:0009055	electron transfer activity	4/42	126/18368	0.000193107563223341	0.00495642745606574	0.00413317942337676	1337/55967/4722/4725	4
4	GO:0016655	oxidoreductase activity	acting on NAD(P)H	quinone or similar compound as acceptor	3/42	57/18368	0.000298493123923927	0.0065668487263264	0.00547611445394272	55967/4722/4725	3
4	GO:0015399	primary active transmembrane transporter activity	4/42	181/18368	0.000762076010042413	0.0146699631933164	0.0122333254243651	1337/55967/4722/4725	4
4	GO:0016651	oxidoreductase activity	acting on NAD(P)H	3/42	88/18368	0.0010657253188571	0.0182357443448882	0.0152068408070838	55967/4722/4725	3
4	GO:0001965	G-protein alpha-subunit binding	2/42	24/18368	0.00136452026578299	0.021013612093058	0.0175233128868973	4925/5996	2
