# Supplementary material for: Integrative Analysis of Bulk RNA-Seq and Single-Cell RNA-Seq Unveils Novel Prognostic Biomarkers in Multiple Myeloma
Source: Biomolecules. 2022 Dec 12;12(12):1855. doi: 10.3390/biom12121855 (PMC9776050; doi:10.3390/biom12121855)
Supplement: Supplementary file 1 [file biomolecules-12-01855-s001.zip › Table S6.xlsx]

## Sheet: 工作表 1 - Table S5
Table S5
Cluster	ID	Description	GeneRatio	BgRatio	pvalue	p.adjust	qvalue	geneID	Count
0	hsa04141	Protein processing in endoplasmic reticulum	4/10	171/8112	3.62610938524759e-05	0.00148670484795151	0.000992408884383551	1649/9709/7184/9601	4
0	hsa05418	Fluid shear stress and atherosclerosis	3/10	139/8112	0.000540975989380026	0.0110900077822905	0.00740282932835826	2946/2950/7184	3
0	hsa00480	Glutathione metabolism	2/10	58/8112	0.00217926354394287	0.0187057939796698	0.0124865377014484	2946/2950	2
0	hsa05204	Chemical carcinogenesis - DNA adducts	2/10	69/8112	0.00307058029771928	0.0187057939796698	0.0124865377014484	2946/2950	2
0	hsa00982	Drug metabolism - cytochrome P450	2/10	72/8112	0.00333884050645379	0.0187057939796698	0.0124865377014484	2946/2950	2
0	hsa01524	Platinum drug resistance	2/10	73/8112	0.00343063334652606	0.0187057939796698	0.0124865377014484	2946/2950	2
0	hsa04918	Thyroid hormone synthesis	2/10	75/8112	0.00361776342396068	0.0187057939796698	0.0124865377014484	7184/9601	2
0	hsa00980	Metabolism of xenobiotics by cytochrome P450	2/10	78/8112	0.0039072827470573	0.0187057939796698	0.0124865377014484	2946/2950	2
0	hsa00983	Drug metabolism - other enzymes	2/10	80/8112	0.00410614989797629	0.0187057939796698	0.0124865377014484	2946/2950	2
0	hsa05215	Prostate cancer	2/10	97/8112	0.00598273973767404	0.0245292329244635	0.0163738140188974	2950/7184	2
1	hsa04141	Protein processing in endoplasmic reticulum	12/49	171/8112	2.45263920131212e-10	3.77706437002066e-08	3.6402329198422e-08	1603/1650/91319/27248/9709/7184/3309/9601/10130/6184/6185/6746	12
1	hsa00510	N-Glycan biosynthesis	5/49	50/8112	1.12705083878569e-05	0.000867829145864978	0.000836390359309377	1603/1650/54344/6184/6185	5
1	hsa00513	Various types of N-glycan biosynthesis	4/49	39/8112	8.27374700013166e-05	0.00424719012673425	0.00409332746322303	1603/1650/6184/6185	4
2	hsa00190	Oxidative phosphorylation	20/98	134/8112	6.26320321642328e-17	1.08353415644123e-14	9.22998368736062e-15	8992/9296/9377/1329/1337/1345/126328/55967/4696/4697/4700/4714/4718/100532726/4722/4724/4725/10975/7388/27089	20
2	hsa05012	Parkinson disease	23/98	266/8112	4.61482729684246e-14	3.99182561176873e-12	3.40039906083129e-12	9377/1329/1337/1345/126328/55967/4696/4697/4700/4714/4718/100532726/4722/4724/4725/5687/5701/5710/7295/7311/10975/7388/27089	23
2	hsa04932	Non-alcoholic fatty liver disease	18/98	155/8112	2.36678372260028e-13	1.21531268989111e-11	1.03525267164439e-11	9377/1329/1337/1345/126328/55967/4696/4697/4700/4714/4718/100532726/4722/4724/4725/10975/7388/27089	18
2	hsa04714	Thermogenesis	21/98	232/8112	2.80997153732049e-13	1.21531268989111e-11	1.03525267164439e-11	116228/9377/1329/1337/1345/126328/55967/4696/4697/4700/25915/4714/4718/100532726/4722/4724/4725/6009/10975/7388/27089	21
2	hsa05020	Prion disease	22/98	273/8112	7.60845421763302e-13	2.63252515930102e-11	2.24249176940763e-11	9377/1329/1337/1345/3312/126328/55967/4696/4697/4700/4714/4718/100532726/4722/4724/4725/5687/5701/5710/10975/7388/27089	22
2	hsa05208	Chemical carcinogenesis - reactive oxygen species	20/98	223/8112	1.33536647903014e-12	3.85030668120357e-11	3.27984749235473e-11	52/9377/1329/1337/1345/4259/126328/55967/4696/4697/4700/4714/4718/100532726/4722/4724/4725/10975/7388/27089	20
2	hsa05016	Huntington disease	22/98	306/8112	7.59308592675032e-12	1.87657695046829e-10	1.59854440563165e-10	9377/1329/1337/1345/126328/55967/4696/4697/4700/4714/4718/100532726/4722/4724/4725/5687/5701/5710/10975/7388/27089/55062	22
2	hsa05415	Diabetic cardiomyopathy	18/98	203/8112	2.47060276560515e-11	5.34267848062113e-10	4.55111035769369e-10	9377/1329/1337/1345/126328/55967/4696/4697/4700/4714/4718/100532726/4722/4724/4725/10975/7388/27089	18
2	hsa05014	Amyotrophic lateral sclerosis	23/98	364/8112	3.33241331460471e-11	6.40563892696238e-10	5.45658320520069e-10	9377/1329/1337/1345/126328/55967/4696/4697/4700/4714/4718/100532726/4722/4724/4725/5216/5687/5701/5710/10975/7388/27089/55062	23
2	hsa05010	Alzheimer disease	22/98	384/8112	6.36135362663003e-10	1.10051e-08	9.37462639713899e-09	9377/1329/1337/1345/126328/55967/4696/4697/4700/4714/4718/100532726/4722/4724/4725/5687/5701/5710/10975/7388/27089/55062	22
2	hsa05022	Pathways of neurodegeneration - multiple diseases	23/98	476/8112	6.66842054404187e-09	1.04876068556295e-07	8.93376914991256e-08	9377/1329/1337/1345/126328/55967/4696/4697/4700/4714/4718/100532726/4722/4724/4725/5687/5701/5710/7311/10975/7388/27089/55062	23
2	hsa04723	Retrograde endocannabinoid signaling	12/98	148/8112	1.83749074475925e-07	2.64904915702792e-06	2.25656758128329e-06	2788/126328/55967/4696/4697/4700/4714/4718/100532726/4722/4724/4725	12
2	hsa03060	Protein export	5/98	23/8112	6.57672699107853e-06	8.75210591889682e-05	7.45539901822668e-05	23478/90701/23480/6727/6728	5
2	hsa04612	Antigen processing and presentation	7/98	78/8112	3.96927670540154e-05	0.000490489192881761	0.000417818600568583	567/821/3106/3107/3122/3312/5721	7
2	hsa04260	Cardiac muscle contraction	7/98	87/8112	8.03610929121626e-05	0.000926831271586942	0.000789512491768615	9377/1329/1337/1345/10975/7388/27089	7
2	hsa04141	Protein processing in endoplasmic reticulum	9/98	171/8112	0.000209755041066087	0.00226797638152706	0.00193195432560869	821/91319/51726/7184/3312/23480/6746/6747/258010	9
2	hsa03050	Proteasome	4/98	46/8112	0.00221599942687499	0.0225510529911396	0.0192099021524767	5687/5701/5710/5721	4
2	hsa04145	Phagosome	7/98	152/8112	0.00235207150331276	0.0226060205596171	0.0192567257581161	8992/9296/821/3106/3107/3122/23480	7
2	hsa05110	Vibrio cholerae infection	4/98	50/8112	0.00301449428375986	0.027447763741603	0.0233811190984144	375/8992/9296/23480	4
2	hsa05134	Legionellosis	4/98	57/8112	0.00484881146611349	0.0419422191818817	0.035728084487152	375/1915/1937/3312	4
3	hsa04141	Protein processing in endoplasmic reticulum	9/64	171/8112	6.77669807580816e-06	0.00126724254017613	0.00117700545527194	573/3301/3337/440275/3320/3303/3304/23645/29979	9
3	hsa05418	Fluid shear stress and atherosclerosis	7/64	139/8112	0.000102551827819019	0.00958859590107824	0.00890581662638846	60/1535/2946/119391/2950/3320/3725	7
3	hsa04010	MAPK signaling pathway	9/64	294/8112	0.000455150171044268	0.0251092569993237	0.0233212913306412	1846/1647/4616/3303/3304/3315/3725/8569/3164	9
3	hsa05131	Shigellosis	8/64	247/8112	0.000668201713432004	0.0251092569993237	0.0233212913306412	60/831/960/9267/23048/3725/10318/7316	8
3	hsa04210	Apoptosis	6/64	136/8112	0.000671370508003307	0.0251092569993237	0.0233212913306412	60/10018/1521/1647/4616/3725	6
3	hsa00480	Glutathione metabolism	4/64	58/8112	0.00108645182430524	0.0338610818575132	0.0314499212298884	2946/119391/2950/3418	4
4	hsa05415	Diabetic cardiomyopathy	5/22	203/8112	0.00017383631972595	0.0107852864792816	0.00894043484466765	1337/4689/55967/4722/4725	5
4	hsa05208	Chemical carcinogenesis - reactive oxygen species	5/22	223/8112	0.00026963216198204	0.0107852864792816	0.00894043484466765	1337/3091/55967/4722/4725	5
4	hsa00190	Oxidative phosphorylation	4/22	134/8112	0.0004133260496447	0.0110220279905253	0.00913668109740916	1337/55967/4722/4725	4
4	hsa05020	Prion disease	5/22	273/8112	0.0006842384765262	0.0114743752290381	0.00951165315038683	1337/4689/55967/4722/4725	5
4	hsa04932	Non-alcoholic fatty liver disease	4/22	155/8112	0.00071714845181488	0.0114743752290381	0.00951165315038683	1337/55967/4722/4725	4
4	hsa04714	Thermogenesis	4/22	232/8112	0.00317812673397338	0.042375023119645	0.035126663901811	1337/55967/4722/4725	4
5	hsa05162	Measles	7/43	139/8112	7.17722334407957e-06	0.00132060909531064	0.00119368556669955	595/5610/2213/4599/4938/6504/6772	7
5	hsa05169	Epstein-Barr virus infection	7/43	202/8112	8.05455131576245e-05	0.00741018721050145	0.00669799530468667	595/5610/3105/3112/9636/4938/6772	7
5	hsa05165	Human papillomavirus infection	8/43	331/8112	0.000292963451100504	0.0179684250008309	0.0162414825522384	595/5610/2778/3105/9636/8516/4599/6772	8
