# Supplementary material for: Integrative Analysis of Bulk RNA-Seq and Single-Cell RNA-Seq Unveils Novel Prognostic Biomarkers in Multiple Myeloma
Source: Biomolecules. 2022 Dec 12;12(12):1855. doi: 10.3390/biom12121855 (PMC9776050; doi:10.3390/biom12121855)
Supplement: Supplementary file 1 [file biomolecules-12-01855-s001.zip › Table S7.xlsx]

## Sheet: Sheet1
Gene	p_val	avg_log2FC	pct.1	pct.2	p_val_adj	cluster
XAF1	2.54e-20	2.79782	0.758	0.158	3.29e-16	5
WDR26	2.2e-09	1.58404	0.788	0.383	2.85e-05	5
WARS	2.14e-16	3.4753	0.939	0.429	2.76e-12	5
UGT2B17	5.4e-07	1.20396	0.394	0.11	0.00697979	5
TRIM22	2.86e-07	1.47745	0.333	0.077	0.0037025	5
TMEM154	3.44e-11	1.8539	0.667	0.208	4.44e-07	5
TMED5	2.61e-07	1.70268	0.788	0.61	0.00337658	5
TCF4	1.65e-10	-1.58911	0.061	0.696	2.14e-06	5
STOM	1.56e-06	1.61358	0.394	0.116	0.0202264	5
STAT1	3.45e-11	1.57061	0.818	0.329	4.47e-07	5
SPATS2	3.28e-06	-1.0737	0.364	0.806	0.0423938	5
SP100	1.33e-12	1.78173	0.97	0.685	1.72e-08	5
SNX9	1.81e-26	2.11763	0.879	0.176	2.34e-22	5
SLC7A11	1.17e-13	2.12266	0.455	0.075	1.51e-09	5
SLC38A2	1.64e-06	1.58417	0.848	0.544	0.0211567	5
SLC38A1	1.01e-07	1.25104	0.758	0.347	0.00130101	5
SLAMF1	2.09e-08	-2.28689	0	0.546	0.00026972	5
SET	3.48e-06	-1.10942	0.212	0.641	0.0449822	5
SESN2	1.17e-09	1.39667	0.333	0.057	1.51e-05	5
SARS	3.25e-07	1.13512	0.939	0.665	0.00419787	5
RSAD2	3.39e-07	1.27729	0.182	0.023	0.00438212	5
RRAS2	1.2e-11	1.17274	0.455	0.087	1.55e-07	5
RIMS2	4.68e-15	1.1649	0.424	0.057	6.05e-11	5
RBP1	1.32e-11	1.91836	0.242	0.023	1.71e-07	5
RALGPS2	1.67e-10	-1.0513	0	0.641	2.17e-06	5
RAB31	1.78e-24	1.90613	0.636	0.078	2.3e-20	5
QPCT	3.43e-08	-2.32188	0	0.536	0.000444036	5
PMAIP1	4.44e-17	3.07433	0.667	0.148	5.75e-13	5
PLK2	7.13e-24	2.48255	0.545	0.057	9.22e-20	5
PIK3C2A	1.01e-06	1.01872	0.788	0.438	0.0130376	5
PHGDH	1.21e-07	1.52877	0.576	0.214	0.00156157	5
NPC2	1.25e-08	-2.40318	0.273	0.735	0.000161247	5
NBEA	3.87e-09	1.52528	0.909	0.632	5e-05	5
NAMPT	3.8e-12	2.15475	0.97	0.683	4.92e-08	5
MX1	2.04e-09	1.11751	0.758	0.308	2.64e-05	5
MLLT3	1.18e-11	1.85289	0.97	0.635	1.53e-07	5
LY6E	1.05e-49	2.09357	0.879	0.068	1.35e-45	5
LAPTM5	3.66e-15	2.44483	0.848	0.265	4.73e-11	5
ITM2B	1.01e-08	1.37993	1	0.794	0.000131073	5
ITGA8	7.85e-09	-1.11878	0.03	0.605	0.000101545	5
ISG15	8.48e-16	1.84278	0.909	0.304	1.1e-11	5
IFIT3	4.64e-13	2.69888	0.394	0.057	6e-09	5
IFI6	1.66e-11	1.60153	0.697	0.208	2.15e-07	5
ICAM3	1.41e-08	-1.07911	0.091	0.673	0.000182627	5
HPGD	1.77e-39	1.57114	0.303	0	2.29e-35	5
HLA-A	1.21e-06	1.17697	1	0.859	0.0156234	5
GPR63	1.28e-27	2.28607	0.333	0.011	1.65e-23	5
GNAS	7.23e-08	1.44785	0.97	0.934	0.000934768	5
GLCCI1	1.52e-06	-1.13778	0.424	0.849	0.0196304	5
GFPT1	5.42e-08	1.20957	0.848	0.423	0.000701623	5
GBP5	4.55e-13	2.01271	0.515	0.107	5.89e-09	5
FCGR2B	2.37e-06	-1.58491	0	0.436	0.0306456	5
ETV1	8.23e-08	1.29477	0.273	0.048	0.00106478	5
EPSTI1	4.05e-08	1.22777	0.576	0.198	0.00052345	5
EIF3G	6.06e-07	-1.35527	0.152	0.635	0.00783739	5
EIF2AK2	1.14e-06	1.90338	0.667	0.34	0.014714	5
EIF1	7.7e-10	1.08993	1	0.991	9.95e-06	5
DDX5	1.27e-07	1.14729	1	0.989	0.00164246	5
DDIT3	1.09e-09	2.33705	0.818	0.404	1.41e-05	5
CPNE8	6.57e-10	1.21305	0.364	0.071	8.5e-06	5
CLIP1	2.43e-06	1.06018	0.758	0.409	0.0314011	5
CLEC2D	1.47e-21	2.83759	0.848	0.226	1.9e-17	5
CD96	1.6e-14	1.94695	0.152	0.004	2.07e-10	5
CD74	2.25e-09	1.37579	1	0.918	2.91e-05	5
CCNL1	3.91e-10	1.35858	1	0.97	5.06e-06	5
CCND1	1.14e-20	2.27839	0.758	0.149	1.47e-16	5
CCDC144A	1.03e-14	1.64606	0.97	0.726	1.33e-10	5
CADPS2	1.43e-10	1.85505	0.939	0.623	1.85e-06	5
ASS1	3.85e-23	2.83338	0.667	0.098	4.98e-19	5
YBX1	2.97e-06	1.1623	0.868	0.596	0.0383593	4
TOP2A	3.91e-07	1.11933	0.184	0.027	0.00505766	4
TMEM242	1.18e-06	1.60822	0.421	0.144	0.0152652	4
STMN1	1.75e-07	3.4052	0.316	0.079	0.00225966	4
SRSF10	2.52e-08	1.22077	0.947	0.571	0.000326515	4
SRP14	1.62e-08	1.04011	1	0.889	0.000208935	4
SIAE	3.29e-08	1.14838	0.289	0.056	0.000425537	4
SCYL2	8.11e-10	1.64187	0.816	0.413	1.05e-05	4
RNF10	1.02e-06	1.59009	0.816	0.436	0.0132413	4
RNASE6	3.22e-27	1.9346	0.474	0.034	4.16e-23	4
RGS1	3.56e-07	-3.04848	0.105	0.546	0.0045997	4
RAN	7.11e-12	1.73172	0.921	0.474	9.2e-08	4
PSME2	5.1e-08	1.11674	1	0.82	0.000659166	4
PPCDC	3.95e-11	1.77475	0.737	0.25	5.11e-07	4
PON2	3.01e-07	1.19108	0.684	0.314	0.00389732	4
P2RX4	1.6e-07	1.08703	0.5	0.171	0.00206746	4
OAS1	5.42e-09	1.72829	0.632	0.232	7.02e-05	4
NUSAP1	8.46e-07	2.03297	0.263	0.059	0.0109484	4
NOP56	6.26e-09	1.21984	0.921	0.592	8.1e-05	4
NDUFS5	1.33e-07	1.25924	0.895	0.585	0.00172395	4
NDUFS3	4.81e-07	1.13344	0.632	0.275	0.00622202	4
NDUFA12	3.41e-07	1.02606	0.816	0.449	0.00440611	4
NCF4	2.8e-08	1.21538	0.684	0.276	0.000361616	4
MRPS10	3.23e-10	1.4889	0.684	0.239	4.18e-06	4
MRPL49	3.72e-07	1.01065	0.289	0.063	0.00480627	4
METTL8	1.77e-08	1.47979	0.658	0.276	0.000228733	4
METTL17	4.25e-09	1.04898	0.632	0.214	5.5e-05	4
LAP3	2.68e-09	1.23597	0.816	0.413	3.46e-05	4
KLHL14	4.89e-21	1.80595	0.684	0.127	6.32e-17	4
INSIG2	1.42e-07	1.78126	0.553	0.215	0.00183073	4
IFI27	3.89e-36	3.81908	0.895	0.14	5.03e-32	4
HMBS	2.01e-10	2.13389	0.474	0.124	2.6e-06	4
HLA-DMA	3.67e-09	1.03327	0.368	0.079	4.74e-05	4
HIST1H4C	2.03e-06	1.92912	0.921	0.763	0.0262051	4
HIF1A	1.57e-08	1.13698	0.421	0.117	0.000202952	4
GSTP1	2.57e-14	2.02885	0.947	0.724	3.32e-10	4
GAS2	3.7e-08	1.17349	0.553	0.185	0.000479063	4
DUSP22	3.38e-08	1.21419	0.842	0.431	0.000437825	4
CPVL	1.26e-19	2.6268	0.632	0.115	1.63e-15	4
CLEC2B	1.93e-35	2.02586	0.579	0.039	2.5e-31	4
C5orf39	2.71e-06	1.45329	0.263	0.059	0.0350168	4
WIPI1	2.17e-07	-1.19449	0.4	0.614	0.00281048	2
WDR83OS	5.07e-12	-1.20918	0.364	0.707	6.56e-08	2
WBSCR22	8.29e-07	-1.09047	0.364	0.575	0.0107255	2
VPREB3	5.1e-20	1.68188	0.236	0.014	6.59e-16	2
VAMP8	8.91e-07	-1.20508	0.164	0.408	0.0115311	2
USMG5	3.09e-11	-1.0052	0.536	0.802	3.99e-07	2
URGCP-MRPS24	1.4e-15	-1.57486	0.182	0.61	1.81e-11	2
UQCRQ	1.3e-16	-1.25711	0.591	0.882	1.68e-12	2
UQCRH	3.57e-09	-1.23454	0.445	0.703	4.61e-05	2
UQCR11	1.91e-17	-1.44409	0.582	0.862	2.47e-13	2
UFD1L	9.7e-07	-1.05356	0.364	0.557	0.0125481	2
UBL5	1.57e-17	-1.22765	0.5	0.866	2.03e-13	2
UBA52	7.89e-22	-1.56396	0.882	0.975	1.02e-17	2
TXNDC15	4.22e-08	-1.07141	0.345	0.584	0.000546294	2
TXN	1.94e-18	-1.27273	0.564	0.882	2.51e-14	2
TUFM	3.48e-08	-1.46182	0.264	0.497	0.000450775	2
TRMT112	1.64e-15	-1.02704	0.527	0.852	2.13e-11	2
TOMM7	2.34e-14	-1.28874	0.491	0.796	3.03e-10	2
TOMM5	6.45e-17	-1.53015	0.236	0.666	8.34e-13	2
TNFRSF17	3.54e-21	-1.8582	0.673	0.891	4.58e-17	2
TNFAIP8	9.39e-07	-1.23231	0.155	0.4	0.0121464	2
TMSB10	7.61e-18	-1.08175	0.882	0.984	9.84e-14	2
TMEM85	7.08e-10	-1.13331	0.291	0.602	9.15e-06	2
TMEM147	3.65e-11	-1.25533	0.227	0.561	4.72e-07	2
TMCO1	4.13e-13	-1.04832	0.618	0.823	5.35e-09	2
TMBIM4	7.26e-14	-1.39289	0.645	0.839	9.39e-10	2
TIMM13	3.06e-07	-1.29811	0.127	0.365	0.00395615	2
SVIP	1.79e-14	-1.043	0.627	0.854	2.32e-10	2
SSR3	7.82e-16	-1.17208	0.764	0.909	1.01e-11	2
SRP19	3.84e-07	-1.10855	0.427	0.639	0.00496791	2
SNRPE	1.2e-13	-1.3392	0.164	0.579	1.55e-09	2
SHFM1	4.69e-13	-1.0686	0.409	0.773	6.07e-09	2
SEC61G	1.53e-13	-1.03938	0.564	0.852	1.98e-09	2
SEC11A	2.94e-06	-1.12575	0.155	0.384	0.0380859	2
RNASEK	3.73e-11	-1.01167	0.573	0.827	4.82e-07	2
RHEB	8.38e-07	-1.12652	0.155	0.392	0.0108445	2
REXO2	4.02e-14	-1.105	0.282	0.678	5.2e-10	2
RAP1B	1.21e-06	-1.16177	0.245	0.482	0.0156259	2
RABAC1	2.42e-08	-1.27947	0.536	0.748	0.000313649	2
PSMD4	4.3e-07	-1.0003	0.245	0.476	0.0055678	2
PSMC2	4.58e-11	-1.5669	0.2	0.522	5.93e-07	2
PRDX2	3.85e-09	-1.37693	0.473	0.67	4.99e-05	2
PPIB	7.8e-24	-1.42231	0.964	0.981	1.01e-19	2
PPIA	1.16e-17	-1.50762	0.718	0.899	1.5e-13	2
PPAPDC1B	4.94e-07	-1.24508	0.664	0.759	0.00639622	2
PDCD5	5.79e-14	-1.2944	0.164	0.571	7.49e-10	2
OR52N2	4.09e-12	1.01926	0.191	0.025	5.29e-08	2
OAZ1	1.48e-14	-1.30375	0.709	0.885	1.91e-10	2
NOP10	1.24e-14	-1.24491	0.227	0.664	1.6e-10	2
NME2	3.82e-15	-1.2744	0.591	0.86	4.95e-11	2
NME1-NME2	1.62e-15	-1.21197	0.682	0.893	2.1e-11	2
NME1	8e-09	-1.11078	0.318	0.573	0.000103471	2
NHP2	1.25e-12	-1.25741	0.336	0.674	1.62e-08	2
NEDD8	5.23e-08	-1.14513	0.373	0.637	0.000676983	2
NDUFS4	5.79e-08	-1.0181	0.191	0.46	0.000749175	2
NDUFC2-KCTD14	1.08e-12	-1.02539	0.391	0.713	1.4e-08	2
NDUFC2	2.51e-12	-1.01854	0.436	0.738	3.25e-08	2
NDUFB8	6.14e-14	-1.17641	0.364	0.746	7.94e-10	2
NDUFAF3	2.45e-09	-1.11648	0.309	0.588	3.16e-05	2
NDUFA6	2.13e-08	-1.10752	0.355	0.623	0.000276145	2
NDUFA4	4.09e-19	-1.48668	0.6	0.872	5.29e-15	2
NDUFA3	7.01e-21	-1.29558	0.655	0.922	9.06e-17	2
NDUFA11	2.99e-14	-1.01906	0.482	0.806	3.87e-10	2
MS4A1	1.11e-50	2.02628	0.6	0.039	1.43e-46	2
MRPS24	2.54e-16	-1.73183	0.318	0.695	3.28e-12	2
MIF	1.12e-20	-1.76351	0.618	0.901	1.45e-16	2
MESDC2	7.22e-13	-1.20983	0.555	0.825	9.33e-09	2
LDHA	2.71e-09	-1.18472	0.255	0.555	3.51e-05	2
JTB	8.17e-11	-1.21074	0.336	0.621	1.06e-06	2
IFITM2	1.32e-10	-1.3027	0.182	0.532	1.7e-06	2
IER3IP1	9.68e-10	-1.14773	0.182	0.501	1.25e-05	2
HSPE1	1.31e-08	-1.2867	0.318	0.579	0.000169526	2
HSPA8	4.46e-15	-1.33349	0.855	0.957	5.77e-11	2
HLA-DRA	1.9e-06	2.04193	0.291	0.107	0.024616	2
HLA-DPA1	2.01e-07	1.66421	0.182	0.043	0.00260206	2
HLA-C	3.11e-23	-1.3346	0.936	0.988	4.02e-19	2
HLA-B	7.14e-18	-1.27354	0.964	0.984	9.24e-14	2
HIST1H2AC	9.63e-10	-1.63981	0.109	0.416	1.25e-05	2
HINT1	1.16e-18	-1.41271	0.709	0.907	1.51e-14	2
HIGD2A	7.8e-10	-1.00061	0.3	0.614	1.01e-05	2
GUK1	7.49e-14	-1.11027	0.264	0.633	9.68e-10	2
GTF2A2	7.6e-08	-1.37517	0.182	0.439	0.000982752	2
GPR183	1.48e-13	1.52859	0.236	0.035	1.91e-09	2
GNG7	1.26e-07	-1.52069	0.309	0.548	0.00162678	2
GNB2L1	1.25e-18	-1.40424	0.936	0.984	1.61e-14	2
GLRX	1.36e-12	-1.30562	0.182	0.586	1.76e-08	2
GBA3	3.66e-07	-1.13126	0.082	0.322	0.00473576	2
GADD45A	1.65e-08	-1.14356	0.091	0.369	0.000213323	2
FXYD5	1.55e-10	-1.0629	0.627	0.839	2e-06	2
FTL	3.74e-22	-1.14023	0.991	0.998	4.83e-18	2
FTH1	1.47e-11	-1.02085	0.727	0.926	1.9e-07	2
FIS1	2.98e-06	-1.16103	0.309	0.513	0.0385794	2
FAU	3.56e-19	-1.11166	0.927	0.99	4.6e-15	2
FAM96A	6.65e-07	-1.03091	0.282	0.515	0.00860157	2
FAM162A	7.19e-09	-1.29763	0.145	0.433	9.3e-05	2
EIF3H	9.21e-09	-1.01325	0.327	0.623	0.000119114	2
EIF3E	1.86e-12	-1.13916	0.609	0.808	2.41e-08	2
EID1	4.13e-09	-1.01488	0.309	0.6	5.34e-05	2
EEF1G	1.72e-17	-1.19768	0.964	0.988	2.23e-13	2
EEF1A1	9.97e-20	-1.03782	1	1	1.29e-15	2
DYNLL1	2.61e-09	-1.16041	0.445	0.703	3.37e-05	2
DNAJB11	7.16e-07	-1.16921	0.491	0.682	0.00926356	2
DAP3	1.26e-11	-1.2936	0.327	0.639	1.63e-07	2
COX6C	1.74e-14	-1.07591	0.573	0.845	2.25e-10	2
COX5B	7.84e-14	-1.01782	0.482	0.786	1.01e-09	2
COX5A	6.62e-17	-1.24072	0.3	0.689	8.56e-13	2
COX20	1.64e-09	-1.02352	0.218	0.528	2.12e-05	2
CLIC1	3.34e-11	-1.13237	0.491	0.738	4.32e-07	2
CHCHD2	1.54e-12	-1.378	0.4	0.728	1.99e-08	2
CDK2AP2	3.6e-07	-1.0431	0.309	0.555	0.00466264	2
CD59	2.58e-09	-1.29769	0.418	0.678	3.34e-05	2
CCNDBP1	3.86e-09	-1.10584	0.391	0.647	4.99e-05	2
CCDC72	1.66e-21	-1.09622	0.691	0.944	2.15e-17	2
CAST	1.36e-12	-1.06006	0.564	0.79	1.76e-08	2
CANX	1.86e-11	-1.01011	0.727	0.872	2.4e-07	2
CADM1	2.44e-11	-1.68108	0.145	0.474	3.15e-07	2
C6orf48	1.72e-08	-1.73714	0.182	0.46	0.000222409	2
C22orf32	2.21e-06	-1.14912	0.264	0.482	0.0285427	2
C19orf79	5.08e-16	-1.10715	0.573	0.856	6.57e-12	2
C19orf10	1.65e-11	-1.09357	0.491	0.73	2.13e-07	2
C15orf63	1.07e-13	-1.19319	0.282	0.656	1.39e-09	2
C11orf31	1.64e-09	-1.25326	0.227	0.511	2.12e-05	2
C11orf10	7.84e-20	-1.13111	0.873	0.979	1.01e-15	2
BUB3	5.88e-09	-1.38295	0.364	0.606	7.6e-05	2
BTG2	3.94e-08	-1.08517	0.691	0.825	0.000509614	2
BST2	1.34e-10	-1.2473	0.245	0.571	1.74e-06	2
B2M	1.07e-30	-1.19498	1	1	1.39e-26	2
ATP6V1F	1.81e-06	-1.01859	0.264	0.485	0.0233678	2
ATP6V0E1	4.56e-10	-1.12517	0.473	0.732	5.9e-06	2
ATP5J2	2.26e-17	-1.20904	0.455	0.827	2.93e-13	2
ATP5I	8.36e-17	-1.1847	0.636	0.897	1.08e-12	2
ATP5G3	2.29e-11	-1.30192	0.364	0.682	2.96e-07	2
ARPC5	1.5e-08	-1.01335	0.055	0.332	0.000193647	2
ARF1	7.5e-13	-1.6584	0.418	0.701	9.7e-09	2
ANXA5	5.32e-07	-1.24195	0.473	0.685	0.00687766	2
ANXA2	8.43e-12	-1.63387	0.427	0.691	1.09e-07	2
ACP1	6.21e-07	-1.02012	0.255	0.482	0.008031	2
WHSC1	2.4e-52	1.58596	0.924	0.235	3.11e-48	1
VIM	2.57e-26	1.28924	0.977	0.829	3.32e-22	1
UFC1	1.48e-20	1.31039	0.856	0.458	1.92e-16	1
UCHL1	7.21e-50	1.47709	0.826	0.162	9.33e-46	1
TOR3A	3.58e-17	1.02335	0.508	0.162	4.64e-13	1
TMEM9	5.87e-14	1.12931	0.318	0.071	7.6e-10	1
TMEM208	1.35e-17	1.36897	0.735	0.384	1.75e-13	1
TMEM205	2.46e-16	1.26317	0.848	0.609	3.18e-12	1
TMEM176B	1.7e-33	1.64891	0.333	0.009	2.19e-29	1
TMBIM6	8.68e-22	1.02906	1	0.931	1.12e-17	1
TIMM17A	5.55e-16	1.02995	0.667	0.305	7.18e-12	1
TCN2	1.75e-25	1.28931	0.333	0.03	2.27e-21	1
STAP1	4.6e-15	-1.53453	0.159	0.54	5.94e-11	1
SSR2	1.26e-19	1.22895	0.947	0.708	1.63e-15	1
SRGN	3.6e-25	1.37614	0.955	0.695	4.66e-21	1
SPAG4	1.09e-14	1.05245	0.811	0.546	1.41e-10	1
SLC50A1	1.69e-19	1.02773	0.561	0.179	2.19e-15	1
SLC3A2	9.01e-16	1.06961	0.826	0.499	1.17e-11	1
SLAMF7	2.19e-18	1.23325	0.955	0.803	2.83e-14	1
SHC1	1.56e-39	1.2417	0.667	0.123	2.01e-35	1
SF3B5	1.93e-20	1.36443	0.841	0.428	2.5e-16	1
SEC11C	1.3e-41	1.64049	1	0.944	1.68e-37	1
SDF2L1	2.86e-25	1.21318	0.871	0.46	3.7e-21	1
S100A6	3.98e-52	2.95404	0.97	0.527	5.15e-48	1
S100A4	5.8e-47	2.60571	0.735	0.132	7.5e-43	1
RPN2	3.33e-20	1.14484	1	0.914	4.31e-16	1
RPN1	2.17e-12	1.06591	0.939	0.773	2.81e-08	1
ROMO1	4.05e-11	1.0019	0.909	0.693	5.24e-07	1
RGS2	5.14e-15	1.38231	0.773	0.402	6.65e-11	1
RGS13	3.12e-06	-1.15464	0	0.147	0.0403929	1
RBMS1	1.92e-16	1.12995	0.591	0.238	2.48e-12	1
PSMA6	2.55e-13	1.06673	0.735	0.428	3.3e-09	1
PRDX1	5.61e-23	1.1891	0.924	0.59	7.26e-19	1
PNP	5.06e-42	2.76948	0.78	0.179	6.54e-38	1
PLEK	5.09e-14	1.6903	0.606	0.305	6.58e-10	1
PHPT1	4.21e-21	1.03249	0.909	0.566	5.44e-17	1
PFN1	4.94e-22	1.10257	0.871	0.477	6.39e-18	1
PECAM1	1.4e-17	1.425	0.705	0.322	1.8e-13	1
PDIA6	5.99e-32	1.53556	0.985	0.836	7.75e-28	1
PDIA4	6.76e-32	1.81583	0.947	0.633	8.74e-28	1
PARM1	2.07e-18	1.36738	0.538	0.177	2.68e-14	1
OSTC	1.05e-28	1.40021	0.962	0.644	1.35e-24	1
NUCB2	1.26e-33	1.33529	0.992	0.797	1.62e-29	1
MZB1	1.96e-34	1.33845	1	0.987	2.54e-30	1
MYL12A	2.04e-15	1.10734	0.917	0.637	2.64e-11	1
MGST3	1.85e-19	1.08315	0.833	0.447	2.39e-15	1
MDH1	2.44e-18	1.17077	0.811	0.447	3.16e-14	1
MCM7	4.89e-07	-1.55623	0.235	0.482	0.00632805	1
MANF	1.1e-35	2.0938	0.902	0.449	1.42e-31	1
MAL	4.18e-37	1.05525	0.326	0	5.4e-33	1
LY96	1.45e-22	1.12682	0.727	0.3	1.88e-18	1
LOC283710	1.04e-41	1.73029	0.75	0.171	1.35e-37	1
LGALS1	2.89e-32	1.53868	0.924	0.512	3.74e-28	1
LAMP5	8e-07	-1.75626	0.106	0.313	0.0103535	1
KRTCAP2	1.03e-34	1.39165	1	0.888	1.33e-30	1
IGLL5	3.5e-10	-4.37431	1	0.994	4.52e-06	1
IGJ	4.09e-08	-1.72977	0.977	0.849	0.000529467	1
IFITM3	1.22e-12	-1.71591	0.424	0.693	1.58e-08	1
IFITM1	3.21e-20	-2.76612	0.356	0.747	4.15e-16	1
HSPA5	2.41e-15	1.03283	0.992	0.97	3.11e-11	1
HSP90B1	3.1e-53	2.52299	1	0.996	4.01e-49	1
HMGB1	1.57e-06	-1.13185	0.924	0.95	0.020323	1
HLA-DOB	1.62e-13	1.23673	0.735	0.417	2.1e-09	1
HGF	3.08e-15	-1.14283	0.129	0.505	3.99e-11	1
HERPUD1	1.71e-24	1.3758	1	0.978	2.22e-20	1
HAX1	2.45e-21	1.20418	0.917	0.559	3.17e-17	1
GPRC5D	1.81e-27	1.56231	0.879	0.417	2.34e-23	1
GNG11	9.46e-07	-1.30699	0.015	0.188	0.0122418	1
GBA	4.51e-17	1.00367	0.47	0.14	5.84e-13	1
GABARAPL2	3.04e-21	1.20571	0.697	0.261	3.94e-17	1
FKBP11	4.27e-29	1.27469	1	0.952	5.53e-25	1
FCRLA	5.03e-15	1.21465	0.689	0.365	6.51e-11	1
ERLEC1	2.19e-19	1.13282	0.939	0.806	2.84e-15	1
ERGIC3	1.6e-24	1.45933	0.962	0.726	2.07e-20	1
EIF4A2	2.11e-06	-1.035	0.689	0.844	0.0272872	1
DPM3	1.5e-31	1.45343	0.886	0.395	1.94e-27	1
DERL3	1.01e-42	1.76062	1	0.907	1.31e-38	1
DDOST	1.17e-12	1.00235	0.856	0.629	1.51e-08	1
DAD1	1.64e-20	1.24746	0.955	0.732	2.12e-16	1
CTSW	1.74e-08	-1.34393	0.008	0.22	0.000224466	1
CST3	3.36e-60	2.26019	0.879	0.16	4.35e-56	1
CFLAR	5.33e-29	1.44285	0.97	0.667	6.9e-25	1
CDC42SE1	1.5e-10	1.37311	0.295	0.084	1.94e-06	1
CD9	2.34e-10	1.31987	0.47	0.194	3.02e-06	1
CD63	6.37e-15	1.02921	0.947	0.834	8.24e-11	1
CD48	4.68e-09	1.11236	0.811	0.581	6.06e-05	1
CCND2	1e-30	1.11494	0.462	0.058	1.3e-26	1
CCDC167	8.31e-35	1.70807	0.705	0.175	1.07e-30	1
C1orf85	4.81e-26	1.04039	0.402	0.054	6.22e-22	1
BIRC3	4.55e-15	2.14336	0.606	0.322	5.89e-11	1
ATP6V0B	8.97e-15	1.16416	0.765	0.428	1.16e-10	1
ASAH1	1.54e-22	1.12903	0.727	0.283	2e-18	1
ARL1	1.14e-12	1.06137	0.629	0.292	1.47e-08	1
ALDOA	1.41e-17	1.22689	0.939	0.737	1.83e-13	1
AIG1	3.54e-21	1.03242	0.795	0.346	4.58e-17	1
