# Supplementary material for: Integrative Analysis of Bulk RNA-Seq and Single-Cell RNA-Seq Unveils Novel Prognostic Biomarkers in Multiple Myeloma
Source: Biomolecules. 2022 Dec 12;12(12):1855. doi: 10.3390/biom12121855 (PMC9776050; doi:10.3390/biom12121855)
Supplement: Supplementary file 1 [file biomolecules-12-01855-s001.zip › Table S8.xlsx]

## Sheet: Sheet1
Rank	Name	log(Score)
1	NDUFA4	16.4084
2	NDUFA11	16.4084
3	NDUFB8	16.4084
4	UQCRQ	16.4084
5	UQCRH	16.4084
6	NDUFS5	16.4084
7	NDUFC2	16.4084
8	NDUFS4	16.4084
9	ATP5I	16.4084
10	ATP5J2	16.4084
11	NDUFC2-KCTD14	16.4084
12	NDUFS3	16.4084
13	UQCR11	16.4084
14	COX5A	16.4084
15	COX6C	16.4084
16	NDUFA12	16.4084
17	NDUFA6	16.4084
18	USMG5	16.1074
19	ATP5G3	16.1074
20	COX5B	16.1074
21	NDUFA3	16.1074
22	STAT1	12.1167
23	ISG15	12.1167
24	MX1	12.1167
25	IFIT3	12.1167
26	XAF1	12.1167
27	RSAD2	12.1167
28	IFI27	12.1167
28	IFI6	12.1167
28	OAS1	12.1167
31	IFITM1	12.1167
32	IFITM3	12.1167
33	BST2	12.1165
34	HLA-A	12.1165
35	HLA-C	12.1165
36	HLA-B	12.1165
37	IFITM2	12.1165
38	EIF2AK2	8.7151
39	LY6E	8.68361
40	HINT1	8.68067
41	TRIM22	7.90241
42	CHCHD2	7.90219
43	NDUFAF3	7.60116
44	TOMM7	6.88261
45	ROMO1	6.56166
46	ATP6V1F	6.5598
47	EPSTI1	6.55976
48	DDOST	5.17053
49	RPN2	5.13954
50	HSPA5	5.13466
